# Supplementary material for: A comprehensive list of the Bunyavirales replication promoters reveals a unique promoter structure in Nairoviridae differing from other virus families
Source: Sci Rep. 2022 Aug 9;12:13560. doi: 10.1038/s41598-022-17758-z (PMC9363447; doi:10.1038/s41598-022-17758-z)
Supplement: Supplementary file 1 — Supplementary Table 1. [file 41598_2022_17758_MOESM1_ESM.xlsx]

## Sheet: PromoterAutoCal
Virus name(s)	GenBank Acc. No.	Sequence	Length	Promoter Structure	G-C	A-U	5'A	3'A	5'U	3'U	5'G	3'G	5'C	3'C	5'-	1	2	3	4	5	6	7	8	9	10	11	12	13	14	15	16	17	18	19	20	21	22	23	24	25	26	27	28	29	30	31	32	33	34
Wēnlǐng crustacean virus 9	KX884856	AGTAGTATACAGGTGTCATTAAAACGAAATCTGGAACCTTCTATAGAATTGTCTATCTACATAACATGGATTGGGCTAGGCCACACAGGCTAAAAATACGTCAAGTAAGTGCTGCTTTTACCGATGAGGTACCTGCTGTAGATGCAGGAGGAATGGTGAAAGACCTTAGGATAGAGAGACACAATGGGTTCATCTCATATCTAAATAGTCAAAATACAGACATTGATTTTGGTGTAGATTCCACAGGTGACATTCCAGCAGAGTATATACATAAATGTGTCACAGATGCCCTCAATGTTGAACCTGATCCAAATTTGAACATCCCTTCTAAAACACCAGATGGGTTCATGATATATGATGGTTCTTTATATATCATAGATGTGAAGACTGTGACCAATC…	6691	5'-AGUAGUAUACAGGUGUCAUUAAAACGAAAUCUGGAACCUU ******* ********* * **** * ** * 3'-UCAUCAUCUGUCCACAGGCACUUUGUCAGGUAUCUACUAG	9	16	15	9	11	13	8	7	6	11		A	G	U	A	G	U	A	U	A	C	A	G	G	U	G	U	C	A	U	U	A	A	A	A	C	G	A	A	A	U	C	U	G	G
Chinese mitten crab virus 1	MH717874	AGTAGTATACAGGTGTCTTTAAAACGAAATCTAGGATCATCTATTGAATTGTCTATCTATATAACATGGATTGGGCTAGGCCACACAGGCTAAAAATACGACAAGTGAGTGCTGCATTTACAGATGAGGTCTCTGCTGTAGATGCAGGAGGAATGGTGAAAGACCTCAGAATAGAAAGGCATAATGGATTCATATCATACCTTAATAGTCAAAATACAGACATTGACTTTGGTGTAGACTCCACAGGTGACATCCCAGCTGAATACATACATAAGTGTGTTACTGATGCCCTGAACATTGAACCTGATCCAAATTTAAACATCCCTTCTAAAACACCAGATGGGTTCATGATATCTGATGGTTATCTGTATATTATTGATGTGAAGACAGTGACCAATC…	6691	5'-AGUAGUAUACAGGUGUCUUUAAAACGAAAUCUAGGAUCAU ******* ********* * **** *** 3'-UCAUCAUCUGUCCACAGUCACUUUGUAAGGUAUCUACUAG	9	15	15	10	12	14	8	6	5	10		A	G	U	A	G	U	A	U	A	C	A	G	G	U	G	U	C	U	U	U	A	A	A	A	C	G	A	A	A	U	C	U	A	G
European shore crab virus 1	MK861116	CAGGCGTAAATAAACAACGTAGAAAGAACCCCCTTATCAGATCAACATACCAAGAATGGATTGGGTAAGACCACACAGGCTTAAAGTCCGTCAACTTATTGCGCTGTACACGAATAGTACTAGCGCTGCTGAGGCTGGAGGTATTGTGAAAGATTTGAGAATTGCTAGACATGATGGTTTCATATCATACCTCAATGGCCAAATTCCAGACATAGATTTTGGAGTTGATTCAACTGGTGACATTCCAGCAGAATACATTCATAAATTTGTAACAGATTCCTTGAATGTTGATGTAGATGAGGATTTGGTAATCCCATCAAAAACACCTGATGGATTTATGCTTCTGGATAACTGTCTGTATATCATAGATGTGAAAACTGTAACAAACATGGAATTACA…	6676	5'-CAGGCGUAAAUAAACAACGUAGAAAGAACCCCCUUAUCAG ********* * * * ** * * ** ** 3'-GUCCGCAUUGAAAUUUAUGGGGCUUUUGCUCGUAACAGGG	7	13	17	8	6	13	7	12	10	7		C	A	G	G	C	G	U	A	A	A	U	A	A	A	C	A	A	C	G	U	A	G	A	A	A	G	A	A	C	C	C	C	C	U
Andes virus	AF291704	TAGTAGTAGACTCCGGGATAGAAAAAGTTAGAAAAATGGAAAAGTATAGAGAGATTCATCAGAGAGTTAGGGACCTTGCACCTGGAACGGTATCAGCATTAGAATGCATAGATCTACTGGATAGGCTCTACGCTGTCAGACATGACCTGGTTGACCAGATGATAAAACATGACTGGTCTGATAATAAAGATGTAGAAAGACCTATAGGTCAAGTTTTACTGATGGCTGGCATACCTAATGATATTATACAAGGCATGGAGAAGAAGATTATACCAAATAGCCCTTCTGGACAAGTATTGAAAAGCTTTTTCCGAATGACACCAGATAATTATAAAATTACAGGTAACTTGATTGAGTTTATTGAAGTGACTGTAACAGCTGATGTGTCACGAGGTATTA…	6562	5'-UAGUAGUAGACUCCGGGAUAGAAAAAGUUAGAAAAAUGGA ******** ******** * ** * * * * * * 3'-AUCAUCAUACGAGGCCCUUUUCUUGUGAUGUUAUAUGUAU	8	17	18	9	8	17	11	7	3	7		U	A	G	U	A	G	U	A	G	A	C	U	C	C	G	G	G	A	U	A	G	A	A	A	A	A	G	U	U	A	G	A	A	A
Caño Delgadito virus	GQ200821	TAGTAGTAGACTCCGAGATAGAGAAATTCAGAAAAACAACAGCATGGAAAAATACAGAGAAATACATCAGCGAGTAAAAGACTTTGCTCCTGGAAGTGCATCTGCACTTGATTGTATTGATTTGTTAGACCGACTGTATGCTGTTCGTCATGATCTGGTTGATCAGATGATCAAACATGACTGGTCAGATAATAAAGATGTTGAAAGGCCAATAGGGCAAGTTTTACTTATGGCAGGTGTACCGAATGAGGTGATACAAGGGATGGAAAAGAAAATTATTCCTGATAGTGTTACTGGACAAACATTAAAGAGCTTTTTTAGAATGACTCCTGACAATTACAAGATATCAGGTCACCTGATTGAGTTTATTGAGGTGACTGTAACAGCAGATGTGGCAAA…	6578	5'-UAGUAGUAGACUCCGAGAUAGAGAAAUUCAGAAAAACAAC ******** ******** * * * * ** **** 3'-AUCAUCAUACGAGGCUCUUUUCUCGUGAUUACUUAUGUUA	8	18	19	9	7	17	8	6	6	8		U	A	G	U	A	G	U	A	G	A	C	U	C	C	G	A	G	A	U	A	G	A	G	A	A	A	U	U	C	A	G	A	A	A
Cao Bang virus	EF543525	TAGTAGTAGACTCCGGGAAAGAAGAAATCTACACCACAATGGAAAAGTACAGGGAGATCCATATTAAATTGAGGGAAATTCAGGTGGGTAGCTTGCCAGCAGTAGATTGTATAGATTACTTAGATAGGCTTTATGCAGTTAGGCATGATTTAGTTGATCAGATGATTAAGCATGATTGGTCAGACAACAAAGATGTTGAAGAACCTATATCTAAGATTCTATTGATGGCTGGTGTCCCTGAAAACATAATAACTGGTATGGAAAAGAAAGTGATACCTGACCATCCACAAGGAAAGACATTAAAGTCATTTTTTAGGATGACACCAGATAATTACAAAGTGACAGGATTTAAAATAGAGATTGTAGAGGTAACAGTAACCGCTGATGTAGATAAGGGGA…	6533	5'-UAGUAGUAGACUCCGGGAAAGAAGAAAUCUACACCACAAU ********* ***** *** * *** * ** * 3'-AUCAUCAUCCGAGGCUUUUUUCUUUUUCUUUCCUGUAUAG	8	17	17	6	7	20	8	5	8	9		U	A	G	U	A	G	U	A	G	A	C	U	C	C	G	G	G	A	A	A	G	A	A	G	A	A	A	U	C	U	A	C	A	C
Bowé virus	KC631784	TAGTAGTAGACTCCAGAAAGAAAAAACTAAGAAAATGGAAAAGTATAGAGAAATACATGGTAAACTGAAAGAGAAGGCAGTGGGGAGCATGACTGCAGTGGAGTGTATAGACTATTTAGATAGACTCTATGCTGTTAGACATGACTTGGTAGACCAAATGATAAAGCATGACTGGTCGGACAATAAAGATCAAGAAGAGCCAATTGCTAAGGTCCTGATTATGGCAGGAATTCCTAGTCATATAATTAGCTGGATGGAAAAGAAAATAATTCCTGATGATCCGAGTGGTAGAAATATCAAGTCATTTTTGAAGCTAACACCAGACAATTATAGGATCTTAGGCTTCACGATTGAATTTGTAGAAGTTACTGTAAGTGCTGATATAGACAGGGCAATAAA…	6551	5'-UAGUAGUAGACUCCAGAAAGAAAAAACUAAGAAAAUGGAA ********* **** *** ** * **** * * 3'-AUCAUCAUCCGAGGAACUUCACUUGUUCUUCUGUCUUAUG	8	17	22	8	6	16	8	6	4	10		U	A	G	U	A	G	U	A	G	A	C	U	C	C	A	G	A	A	A	G	A	A	A	A	A	A	C	U	A	A	G	A	A	A
Láibīn virus	KM102249	TAGTAGTAGACTCCGGATATAAAAAGAAAGAATACAAGTGAAAATGAATAGATACCGACAGTTAGAACAGGAGATCCGTGACTATGTCCCTGGAACATTAGGAGCTCCAGAATGTTTAAATCTATTAGATAAATTGTATGCCTTAAGGCATGATTTTGTTGATGAAATGATAAAACATGATTGGTCTGATAATAAGGACGCAGAAACTCAGATTGCTACTGTACTAATACAGGCAGGTATACCTGATGATGTTATAACCTGGATGGAGAAAAAAGTGATTCCAAACCACCCTACAGGTAAAACACTTAGACAATTTTTTAGGATGACACCTGATAATTACAAAATAGAAGGGCACAAGATTATGTTTAAGGAGGTGACTGTTACCTCAGATGTTGAAAA…	6531	5'-UAGUAGUAGACUCCGGAUAUAAAAAGAAAGAAUACAAGUG ******** ****** ***** * *** * * 3'-AUCAUCAUACGAGGCCCUUAUUUGUGGUUCGUGAAUAUCU	8	17	19	9	8	15	9	8	4	8		U	A	G	U	A	G	U	A	G	A	C	U	C	C	G	G	A	U	A	U	A	A	A	A	A	G	A	A	A	G	A	A	U	A
Nova virus	KR072623	TAGTAGTAGACTCCAGACAAACAGCAAGAAAAGATGAAACGTTACCTTGACCTAGAAAGAGAGATACGGCAAATGCCGTTATCTTCATTATCAGCAACAGAGTGTATAGGGTTGTTAGATCAACTTTATGCAGTTAGACATGACCTTGTTGATGAAATGATAAAACATGACTGGTCAGACAACAAGGATAAAGAGACACCAATAGTGACAGTGTTAATGCAAGCAGGTATCTCTGATAATTCATTGGGCCTAATAGAAAAGGTTGTTATACCTGATCATCCCACAGGGAAAAATCTAGGTGCCTTTATGAAAACAACACCAGATAATTACAAAATTGAAGGAAGTAAAATTACATTTATAGAAGTTACAGTAACTTCAGATGTTGATAAAGGTCTTAAA…	6563	5'-UAGUAGUAGACUCCAGACAAACAGCAAGAAAAGAUGAAAC ******** **** * *** * * * * ** 3'-AUCAUCAUACGAGGCCCCUUUCUUUGUUUCGAAUGUGCUG	7	15	20	7	5	15	8	8	7	10		U	A	G	U	A	G	U	A	G	A	C	U	C	C	A	G	A	C	A	A	A	C	A	G	C	A	A	G	A	A	A	A	G	A
Quezon virus	KU950715	TAGTAGTATGCTCCGGATATAAAAAAAGACAGAAATAAAATGAACCGTTTCAGGACAATAGAGAGAGAACTACGTGAACTAGTACCAGGTACTGTCAGTGCACCTGAATGCATTGACTTGCTGGACAAGCTTTATGCATTACGGCATGACCTCGTTGATGAGATGGTCAAACATGATTGGTCAGATAATAAGGATGTTGAAACACCTATAATATCTGTATTAATGCAAATGGGAATACCAGAGTCAATACTGACAAAGATGGAGAAAATGATAATACCAAACCATCCTTCAGGGAAGACACTTAAGCAGTTCTTTAAGATGACACCAGATAATTACAAGATTGAAGGTGATGTTGTCTACTTTAAAGAAGTCACAGTAACATCAGATGTAGAAAAGGGT…	6556	5'-UAGUAGUAUGCUCCGGAUAUAAAAAAAGACAGAAAUAAAA ******** ********** *** * * **** * 3'-AUCAUCAUCCGAGGCCUAUUAUUUGUGGACUAAUUAUAGU	8	20	21	11	8	15	7	7	4	7		U	A	G	U	A	G	U	A	U	G	C	U	C	C	G	G	A	U	A	U	A	A	A	A	A	A	A	G	A	C	A	G	A	A
Bruges virus	KX551962	TAGTAGTAGACTCCGGGACAGACAAAGGCAGAAAAACCATGGAGAAATATCGGGAGATACATCATAAGGTGAAGGCACATGCAGTAGGTAGTCTGACTGCAGTGGAGTGTATTGACTACCTGGACAGACTTTATGCAATCAGGCATGACTTGGTGGATCAAATGATAAAACATGATTGGTCTGACAATAAGGACAGAGAAGAACCTATTGCCAAGGTGTTGTTAATGGCTGGGATCCCAGAGGGAGTGATCACAGGGTTAGAGAAAAAGGTAATCCCTGATCATCCTACAGGCAAGACACTGAAGGCATTCTTTAAAATGACACCAGACAATTACAAGATTCAAGGGAACAAGCTTGAATTTATTGAAGTAACAGTTACTGCAGATGTTGATAGGGGTA…	6538	5'-UAGUAGUAGACUCCGGGACAGACAAAGGCAGAAAAACCAU ********* * ** * ** *** ***** * * 3'-AUCAUCAUCGAGGCCCUUUACUUGUUCUCUCUUUAGUGAA	10	15	17	8	5	16	10	6	8	10		U	A	G	U	A	G	U	A	G	A	C	U	C	C	G	G	G	A	C	A	G	A	C	A	A	A	G	G	C	A	G	A	A	A
Xuân Sơn virus	KY662275	TAGTAGTAGGACTCCGGATACAAAGACAGCTTTGAACAAAATGAATCGTTATAGGGATATAGAGAGGGAAGTCCGATCATATGAACCCGGGAGTCTATCTGCAGCAGAGTGTCTCAACCTCCTTGATAAGCTTTATGCACTGAGGCATGATCTAGTAGATGAAATGATAAAACATGATTGGTCCGATAACAAAGATCAGGAGACACCAATTATAACTGTCCTACTCCAAGCTGGAATACCTGAAGATGTCTTGACAAGGATGGAGAAGAGAGTGATACCAAATCACCCAACTGGGAAAACACTGAAAAATTTCTTCAAAATGACACCAGATAATTATAAGATAACTGGTCAGCATATAGAATTCAAAGAAGTTACAGTAACTTCTGATGTAGAAAAAGG…	6522	5'-UAGUAGUAGGACUCCGGAUACAAAGACAGCUUUGAACAAA ********** * * * ** * * * *** 3'-AUCAUCAUCCGAGGCCUUUAUUUGUUCUUAUUUGUAUUUU	6	15	16	7	8	21	9	5	7	7		U	A	G	U	A	G	U	A	G	G	A	C	U	C	C	G	G	A	U	A	C	A	A	A	G	A	C	A	G	C	U	U	U	G
Puumala virus	M63194	TAGTAGTAGACTCCGAGATAGAGAAGTTTACTACAAATGGAGAAATACAGAGAGATCCATGAGAGAGTAAAGGAAGCAGTCCCAGGGGAGACTTCAGCAGTAGAATGCTTAGACTTATTAGATCGACTATATGCAGTTAGACATGATGTTGTAGATCAGATGATAAAGCATGACTGGTCAGACAATAAAGATAAGGAACAACCCATTGGACTAGTCCTACTAATGGCTGGTGTTCCCAATGATGTGATACAGAGTATGGAGAAAAGAATCATCCCAGGGAGTCCTAGTGGCCAGATTCTTAGGTCATTCTTCAAAATGACTCCTGATAATTACAAAATTACAGGGAATCTAATAGAGTTCATTGAGGTAACAGTAACTGCTGATGTAGCAAGGGGTGTT…	6550	5'-UAGUAGUAGACUCCGAGAUAGAGAAGUUUACUACAAAUGG ******************** * * * * 3'-AUCAUCAUCUGAGGCUCUAUUCUCGUUAUUCUUCAUAUUA	8	16	15	9	10	18	10	4	5	9		U	A	G	U	A	G	U	A	G	A	C	U	C	C	G	A	G	A	U	A	G	A	G	A	A	G	U	U	U	A	C	U	A	C
Bern perch virus	MN510769	AGTAGTAAACTCCACAAATAAACTAGGTGAAAGCCGACAAAAACAGATCATGGAAAGGGCATCAGCAGCATTCAACATATGCTTTGGAGAGGGAGGGCTGTATGAACAGAGATCCAGGGTGGTGGAGAACAAGGTCAGGTCCATCCTGGGTCTAAGGAGAGACTATGAACCTAGCATTGAGGATGCTTTGACTGGTGCAGGCCTAGATATATCTTCCCTCTCAGGCCTATCTTGGAAGGATGGATATTCCCTGGGCAGCTGGGACACGTTTCGGAGGAAAACCCCTGACGCAATCCTTGTTAAGAGGGATGTCTTGGTGGTCTGCGAGGTGTCTGTCAGTGCATCGCCAGCTGCATCCCGAGTGAAAAAACAGTACAAGTACCAACTGGGGCTAGAGGC…	6372	5'-AGUAGUAAACUCCACAAAUAAACUAGGUGAAAGCCGACAA ******** ******** ** ** ***** * * * 3'-UCAUCAUUAGAGGUGUUGUAUUUGUCGGCUUUCCGUUUUG	10	18	19	5	6	19	7	10	8	6		A	G	U	A	G	U	A	A	A	C	U	C	C	A	C	A	A	A	U	A	A	A	C	U	A	G	G	U	G	A	A	A	G	C
Dobrava-Belgrade virus	AJ410617	TAGTAGTAGACTCCGGAAGAGACAAACTACTATAAAGATGGAAAAATACAGAGAAATTCATAGGGATCTACAATCCTTTCCAGTTGGGTCACTGACAGCAGTAGAGTGTATAGACTACCTGGATCGTCTCTATGCAATAAGGCATGACATTGTTGATCAGATGATAAAGCATGACTGGTCAGATAACAAGGATTCAGAGGAATCTATAGGAAAGGTTTTGCTGTTTGCTGGGGTGCCTAATAATGTTATAACTGCAATGGAAAAAAAGATCATTCCTGACCACCCAAGTGGTAAAACACTTCGTTCCTTCTTCAAGATGACACCTGATAATTATAAGATTACAGGGTCAACGATTGAGTTTGTAGAAGTAACAGTTACTGTTGATGTTGACAAAGGAAT…	6532	5'-UAGUAGUAGACUCCGGAAGAGACAAACUACUAUAAAGAUG ******** ******** * *** * ****** * 3'-AUCAUCAUACGAGGCCUUUUACUUUUAUUUAUAUUUGUUA	7	21	17	10	8	20	9	4	6	6		U	A	G	U	A	G	U	A	G	A	C	U	C	C	G	G	A	A	G	A	G	A	C	A	A	A	C	U	A	C	U	A	U	A
Maporal virus	EU788002	TAGTAGTAGACTCCGAGATAGAAAAATTCAGAAAAATGGAAAAGTATAGAGAGATTCATCAGAGAGTAAAGGACCAGGCTCCTGGAACTGTGTCAGCTTTAGAATGTATTGACCTCTTAGATAGACTGTATGCAGTGAGGCATGATCTTGTAGACCAGATGATCAAACATGATTGGTCTGATAATAAGGATACTGAACGTCCTATTGGTCAAGTTCTTTTAATGGCTGGTATCCCAAATGATATCATACAAGGGATGGAGAAAAAGATTATTCCAAATAGCCCTTCTGGACAAATTTTAAAAAGCTTCTTCAGATTAACACCAGATAATTTTAAAATTACAGGTACACTGATAGAATTTATAGAGGTCACCGTGACGGCTGATGTAGCTAGAGGTATCC…	6563	5'-UAGUAGUAGACUCCGAGAUAGAAAAAUUCAGAAAAAUGGA ******** ******** * ** * * * * * * 3'-AUCAUCAUACGAGGCUCUUUUCUUGUUAUUGAAUAUGUAU	7	18	19	10	8	18	9	6	4	6		U	A	G	U	A	G	U	A	G	A	C	U	C	C	G	A	G	A	U	A	G	A	A	A	A	A	U	U	C	A	G	A	A	A
Seoul virus	X56492	TAGTAGTAGACTCCGGAAGAGACAAATCAAAAAAAGATGGAGAAATATAGAGAAATACACAGGGATCTGAAGGAGTTTACTATTAACTCATTAACAGCCGTGGAATGCATGGATTACTTGGATAGGCTCTATGCTGTCCGGCATGACATTGTTGACCAGATGATAAAACATGAATGGTCAGACAATAAAGACAGCGAGGAGCCAATAAGTAAGGTATTGCTGTTTGCTGGGATACCTAATAATGTCATAACAGCATTGGAAAAAAAGGTTATCCCTGATCATCCAAGTGGTAAAACACTGCGGTCTTTTTTTAAGATGACACCTGACAACTATCGAATAACAGGTTCCTTAATCGAGTTTGTGGAGGTAACTGTGACTGCAGATGTAGATAAGGGTATC…	6530	5'-UAGUAGUAGACUCCGGAAGAGACAAAUCAAAAAAAGAUGG *************** ** * **** ** ** 3'-AUCAUCAUCUGAGGCGUUUUACUUUUACUUCACUUACUAA	7	19	19	10	6	17	10	4	5	9		U	A	G	U	A	G	U	A	G	A	C	U	C	C	G	G	A	A	G	A	G	A	C	A	A	A	U	C	A	A	A	A	A	A
Thottopalayam virus	DQ825770	TAGTAGTAGACTCCGGAAGTAGACAATAGAGAAAACACCAGCAATACATACCTGCATTCAAGATGCAGAGATATTATGAGATTAGAGATAGGATACACGGCCTTGAGCCAGGGGGTGTAGGGGCAATTGAATGCATTGATCTCCTAGACTCTTTATATGCTATAAGGCATGATCTAATTGATGAGATGATAAAGCATGATTGGTCTGATAACAAGGACAAGGAAACACCTATATCTGATGTGTTGATCTATGCAGGTATTCCTCTAGATCTGATTACAGGTATGGAAAAAATCAGAATTACAGATCATCCTACAGGGAAGACACTGCACCAGTTTTTCAAATCCACACCTGATAATTACAAAATTGAGGGCAATATTATCAAGTTCATAGAGGTGACAG…	6581	5'-UAGUAGUAGACUCCGGAAGUAGACAAUAGAGAAAACACCA ********* * * * * *** * *** * 3'-AUCAUCAUCAUACGAGGCCCUAUGUGUUGAUCUUUUAUUU	6	15	18	9	6	17	9	6	7	8		U	A	G	U	A	G	U	A	G	A	C	U	C	C	G	G	A	A	G	U	A	G	A	C	A	A	U	A	G	A	G	A	A	A
Rockport virus	HM015221	TAGTAGTAGGACTTCCGAGATAGAGAAAGATCAATCAAAAAAAATGGATAGGTATAGGGAAATACATCAAATAATTAAAGATAAAATACCAGGAGAGGTTTCAGCAGTAGAATGTCTTGATTTGCTAGATAGGCTTTATGCAGTTAGACATGATTTAGTAGATCAGATGATAAAGCATGATTGGTCAGACAATAAAGACAGAGAATGTCCCATATCACAAGTGCTCTTGATGGCAGGCATTCCTAATGAGACATTAAACTCCATGGAAAAGAAAATAATACCAGGTAGTCCAAGTGGACAAATATTGAAGAGTTTTTTTAAGATGACCCCAGACAACTATAAAATTACAGCAAATTTGATTGAGTTTATAGAAGTTACAGTTACAACAGACATAGCTCG…	6558	5'-UAGUAGUAGGACUUCCGAGAUAGAGAAAGAUCAAUCAAAA ******** * * * * * * ** *** 3'-AUCAUCAUACGAGGCCUUUUUCUCGUGACGAAUUUCUUUG	4	15	18	8	8	16	9	7	5	9		U	A	G	U	A	G	U	A	G	G	A	C	U	U	C	C	G	A	G	A	U	A	G	A	G	A	A	A	G	A	U	C	A	A
Luxi virus	HQ404253	TAGTAGTAGACTCCGAGATAGAGAAGTCTACTACAAAATGGAAAAGTATACAGATATTCGAAGGAGAATAAGGGACCTTGTCCCTGGTAATGTATCAGCTGTAGAGTGTTTGGATTTGTTGGATAGGTTGTATGCAGCCAGGCATGATGTGGTTGACCAGATGATTAAACATGATTGGTCTGATAATAAGGACCGAGAACAGCCAATAGGTCATGTCCTGCTTATGGCAGGAGTACCAAATGAAGTAATACGATCAATGGAGAGAAAAATCATACCAGGAAGCGCATCAGGGCAGATTTTGAAATCATTTTTTAAGATGACACCAGATAATTATAAAATCACAGGGAAGTTAATTGAGTTTGTTGAAGTTACAGTCACAGCAGATGTTGCAAAGGGGAT…	6538	5'-UAGUAGUAGACUCCGAGAUAGAGAAGUCUACUACAAAAUG ******** ******** * * ** 3'-AUCAUCAUACGAGGCUCUUUUCUCGUUUUUUUCUUUAGUU	7	13	16	6	9	21	9	5	6	8		U	A	G	U	A	G	U	A	G	A	C	U	C	C	G	A	G	A	U	A	G	A	G	A	A	G	U	C	U	A	C	U	A	C
Jeju virus	HQ834697	TAGTAGTAGACTCCAGGAAAGAAAAATCAGAAAACATGGAAAAGTATAGAGAAATACATGAAAAGCTAAAAGAGAGGGCAGTGGGTACTATGACTGCAGTAGAATGTATTGATTATTTAGATAGACTTTATGCAGTAAGGCATGATCTTGTTGATCAAATGATAAAGCATGATTGGTCAGATAATAAGGATAGTGAAGAACCAATTTCAAAAGTTCTTGTTGTTGCAGGGGTCCCTGGTAATGTTATAAATTGGGTGGAAAAAAAGATCATCCCTGATGACCCATCGGGAAAGACCTTGAAATCATTCTTTAAGATGACTCCGGACAATTACAAAATTCAAGGTTTCTCTATTGAATTTGTGGAAGTTACAGTTAGTGCAGATGTTGACAGGGCTATAA…	6588	5'-UAGUAGUAGACUCCAGGAAAGAAAAAUCAGAAAACAUGGA ******* * ********** *** * *** ** 3'-AUCAUCAGCCGAGGUCCUUUACUUUGUUUUCUUUUCUUCU	9	18	20	5	6	20	9	5	5	10		U	A	G	U	A	G	U	A	G	A	C	U	C	C	A	G	G	A	A	A	G	A	A	A	A	A	U	C	A	G	A	A	A	A
Sangassou virus	JQ082302	TAGTAGTAGACTCCGGAAGAGACAGTCTACTAAAGAAATGGAAAAATACAGAGAGATTCATAGAATCTTACAGGCTCACCACATAAACTCATTGACTGCAGTGGAATGTATCGATTATCTTGATCGGCTTTATGCTATCCGGCATGACATTGTAGACCAAATGATCAAGCATGACTGGTCAGACAATAAGGATGCTGAAGAGCCAATAGGCAAAGTCTTGCTTTTTGCAGGTATACCTAACAACATAATTACTGCTTTAGAAAAGAAAATCATACCAGACCACCCAAGTGGGAAGACACTTAAGGCGTTCTTTAAAATGACCCCGGATAATTATAAAATCACTGGAGCCCTAATTGAGTTTGTTGAGGTAACTGTGACTACAGATGTCGATAAAGGAAT…	6531	5'-UAGUAGUAGACUCCGGAAGAGACAGUCUACUAAAGAAAUG ******** ******** * * * * * ** 3'-AUCAUCAUACGAGGCCUUUUACUUUUUCUUUUAUUCGUAA	7	16	16	9	8	19	10	4	6	8		U	A	G	U	A	G	U	A	G	A	C	U	C	C	G	G	A	A	G	A	G	A	C	A	G	U	C	U	A	C	U	A	A	A
Imjin virus	KJ420567	TAGTAGTATACTCCGGAAATTAACAATAACAGAAAGAGTATACTATGCAGAAATATTACGAAATCAGGGACAAAGTCCATGGCATTGAGCCAGGCACAATAGGGGCAGTAGAATGTATTAATTTGCTAGATTCACTCTACATGGTTCGTCATGACCTAATTGATGAGATGATTAAACATGACTGGTCAGATAACAAGGATAAGGAAACACCAATAGCTGATGTGCTGCTGAAGGCCGGAATCCCAGCTGAAGTTATAAATGGAATGGAGAAAGTGAGGATAGTTGATCATCCCGCCGGAAAAACACTTAAACAGTTTTTTAAGACAACACCTGATAATTATAAAATTAATGATAATGTGATTCATTTTATTGAGGTTACAGTCACAGTTGATGTTGAAA…	6581	5'-UAGUAGUAUACUCCGGAAAUUAACAAUAACAGAAAGAGUA ******** **** *** ***** ** ** * * 3'-AUCAUCAUCCGAGGAACUUAUUUGUUGUUUCUUUAUUAAA	6	20	19	11	9	18	7	5	5	6		U	A	G	U	A	G	U	A	U	A	C	U	C	C	G	G	A	A	A	U	U	A	A	C	A	A	U	A	A	C	A	G	A	A
Khabarovsk virus	KJ857321	TAGTAGTAGACTCCGAGAGAGAGAAGTCTACTACAAATGGAGAAATACAGAGAGATTCATGATAGGGTAAAAGATGCCGTGCCAGGGGACGTGTCAGCAGTTGAATGTCTTGACCTCCTCGATCGTCTCTATGCTGTAAGGCATGACGTTGTAGACCAAATGATCAAGCACGATTGGTCTGACAATAAAGATAAAGAACAACCTATAGGTCATGTTCTTCTGATGGCAGGTGTACCTAATGATGTGATACAAGGGATGGAAAAAAAGGTCATACCAGGTAGTGGCAGTGGCCAAATATTGAGATCTTTTTTCAAAATGACACCAGACAATTATAAGATTACAGGTAATCTTATTGAGTTTATTGAGGTTACTGTTACTGCTGATGTTGCTAGAGGGATG…	6581	5'-UAGUAGUAGACUCCGAGAGAGAGAAGUCUACUACAAAUGG ******** ***** ** * ** * 3'-AUCAUCAUACGAGGCACUUUUCUCGUUAUCUCAUUUGUCU	8	11	15	8	8	17	11	5	6	10		U	A	G	U	A	G	U	A	G	A	C	U	C	C	G	A	G	A	G	A	G	A	G	A	A	G	U	C	U	A	C	U	A	C
sin nombre virus	L37902	TAGTAGTAGACTCCGAGATAGAGAAATTCAGGAAAATGGAAAAATATAGGGAGATTCATCAAAGAGTCAAGGAGATTCCTCCTGGGGGGGCTTCTGCATTAGAATGTTTAGATTTGCTTGACCGTCTTTATGCAGTCAGACATGATGTAGTTGATCAGATGATCAAGCATGATTGGTCTGACAATAAAGATATGGAAAGACCTATAGGTCAAGTTCTGTTAATGGCTGGTGTACCAAATGATGTGATTCAAGGTATGGAGAAGAAAGTTATACCTACAAGCCCTTCAGGACAGATTTTAAAAAGCTTTTTCCGCATGACACCTGATAATTATAAAATCACAGGTGCCTTAATTGAGTTTATCGAGGTAACAGTGACTGCAGATGTTGCTAAAGGTATCC…	6562	5'-UAGUAGUAGACUCCGAGAUAGAGAAAUUCAGGAAAAUGGA ******** ******** * * ** ** 3'-AUCAUCAUACGAGGCUCUUGUCUCGUCAUCUCUCUUGUUC	8	14	17	6	8	16	11	6	4	12		U	A	G	U	A	G	U	A	G	A	C	U	C	C	G	A	G	A	U	A	G	A	G	A	A	A	U	U	C	A	G	G	A	A
Hantaan virus	X55901	TAGTAGTAGACTCCCTAAATAACAAACTCTGAAAAGAATGGATAAATATAGAGAAATTCACAATAAGTTGAAGGAGTTTTCTCCTGGTACATTAACTGCAGTAGAGTGTATAGATTATCTTGATAGACTTTACGCCGTGAGACATGACATTGTAGACCAAATGATTAAGCATGACTGGTCTGATAATAAGGATTCAGAAGAAGCAATAGGGAAAGTACTATTATTTGCAGGGGTCCCTTCAAACATTATAACAGCACTAGAGAAGAAAATAATACCAAATCATCCTACAGGAAAGAGTCTAAAGGCCTTCTTCAAGATGACACCTGATAATTATAAAATTAGTGGAACAACAATTGAGTTTGTTGAGGTTACTGTCACGGCAGATGTTGACAAGGGAAT…	6533	5'-UAGUAGUAGACUCCCUAAAUAACAAACUCUGAAAAGAAUG ********* * * ** * **** ** 3'-AUCAUCAUCAUACGAGGCCUUUUACUUUUUCUUUCUUUCG	5	15	18	7	9	19	6	4	7	10		U	A	G	U	A	G	U	A	G	A	C	U	C	C	C	U	A	A	A	U	A	A	C	A	A	A	C	U	C	U	G	A	A	A
Prospect Hill virus	EF646763	TAGTAGTAGACTCCGAGATAGAGAAGTCTACTAAAAATGGAGAAATACACAGAAATCCACAGGAGGGTGAAAGATGCTGTTCCAGGAGAGGTATCAGCAGTAGAGTGCCTTGATCTGTTGGATAGGCTCTATGCTGTGAGACATGATGTGGTCGATCAAATGATAAAACACGACTGGTCAGACAATAAGGACACTGAAAGGCCAATTGGTCATGTGCTGTTAATGGCAGGAGTGCCCAATGATGTAATCCAGTCTATGGAGAAGAAAGTTATCCCGGGGAGTCCAAGTGGTCAGATCCTGAGGTCATTTTTCCGGATGACACCTGACAACTATAAAATTACAGGTAATTTGATTGAGTTTGTGGAAGTGACAGTGACGGCAGATGTGGCTAGAGGAGTT…	6559	5'-UAGUAGUAGACUCCGAGAUAGAGAAGUCUACUAAAAAUGG ******** ******** * ** * *** * 3'-AUCAUCAUACGAGGCUCUUUUCUCGUUUAUCUUCUUUUCU	8	16	16	6	9	20	10	4	5	10		U	A	G	U	A	G	U	A	G	A	C	U	C	C	G	A	G	A	U	A	G	A	G	A	A	G	U	C	U	A	C	U	A	A
Tula virus	AJ005637	TAGTAGTAGACTCCGAGATAGAGAAGTCTACTAAAAATGGAGAAATACACAGAGATCCACAATAGAATGAGAGAATGTGTGCCAGGGGAGGTATCTGCAGTAGAGTGCCTGGATCTATTAGATCGGTTTTACGCTGTGAGACATGATGTTGTGGATCAGATGATAAAGCATGATTGGTCTGACAACAAAGACAAAGAACAGCCTATAGGCCATGTCTTGCTGATGGCAGGAGTACCGAATGAAGTCATACAAGGTATGGAAAAGAAGATCATACCTGGAAGTCCTAGTGGGCAGATTCTGAGATCATTTTTTAAGATGACACCAGATAACTACAAGATTACAGGGAGTTTAATTGAGTTTATTGAGGTGACAGTTACAGCTGATGTGGCAAGAGGAACA…	6541	5'-UAGUAGUAGACUCCGAGAUAGAGAAGUCUACUAAAAAUGG ******** ******** * * * ** * * 3'-AUCAUCAUACGAGGCUCUUUUCUCGUUGUUUAUCAUGAGU	8	15	16	8	9	17	10	7	5	8		U	A	G	U	A	G	U	A	G	A	C	U	C	C	G	A	G	A	U	A	G	A	G	A	A	G	U	C	U	A	C	U	A	A
Húběi myriapoda virus 5	KX884758	GCGCGAGGATAGACACCCCCGTCACCGCTCAGATCGTGCAACCATTATTGGTGCCGAAGTTCCTCAAAAATATACTACATACATCTGGATATTTGGATCTGTACGAATTGACATGTAGTTTTATGGGGATCAAATGGATGGCTACATGGATATCAGATTACGACAATCTGTCAACTCTTGTGTTACAAAAACTCCAAGATGTTTTATGGCTATGGTTGCGAGATCATTATTCTGATTTCTCCATTCAAAAGGCATTAACTAATTACAAAGAAGGTTGGGGATTGTTCGAATCCATTGATAGAAATGATTTTCAAACCAGATTCTCACCTGAAAAGTCAGGCAAGAGGTACAATTCGGATCATGATGTAAAAGAGTTATGCAGACAAGCCATGAATAGTT…	9874	5'-GCGCGAGGAUAGACACCCCCGUCACCGCUCAGAUCGUGCA ******** * ****** ***** * 3'-CGCGCUCCCGACGAUGGGGGAUGUGGCCAUGUCUAAGUUG	17	4	9	6	5	9	11	15	15	10		G	C	G	C	G	A	G	G	A	U	A	G	A	C	A	C	C	C	C	C	G	U	C	A	C	C	G	C	U	C	A	G	A	U
Erve virus	JF911697	TCTCAAAGAAAGCAATCCCCCCAACTCACTACTACAAAATGGATGCTGTGAATAGGTTGGATGCAATAGTCTGGGAGAACATTGAGGGAAATTTATCTAGAGCATTTTTGACTCTTGATCTGCATGCTTTCTTCAACGTCAACAAAGAGGTTGGAGATGGCAATTGCTTCTACAGAGCTTTGTCTAGGCTGCATTCAGAAAGTAGAACTAGCAATGAGCATCTATATTATCGCCTGCTCATACCAGACGCTGTTGACAAGTATTTTGACATTGAGCCAGAGGCTATTGGGCTGGGTTTGAATAAGCAGGAGTATGTAAGCAAAGCGATTCTTGATGGCGAGTGGGCAGGATCCTTAGAGGCCTCTATGTTATCCAAGTTTTTAGATATCACGATTATAA…	11684	5'-UCUCAAAGAAAGCAAUCCCCCCAACUCACUACUACAAAAU ********* ** * ******* ** ****** * 3'-AGAGUUUCUAUCAUAAGGGGGGAUGGGUGAUGUUUGAGGU	14	14	17	9	7	13	2	16	14	2		U	C	U	C	A	A	A	G	A	A	A	G	C	A	A	U	C	C	C	C	C	C	A	A	C	U	C	A	C	U	A	C	U	A
Abu Hammad virus	KU925434	TCTCAAAGTCATAAATCCCACAACCCCACCAAAACATGTCTTCTATTCATCTGGATCAGCTAAATTGGGAGTTAAACCATGGCGGTGTTTACCACAGTGGGCTCAGGTTCAACCTCAAAGAATTTTTTGATATACACAGTGTGCCAGGGGATGGCAACTGCTTATTCTATTCTCTAAGTTATTTAATGTTCGACACACTTGGAGAGTGGAGGTCATTAAAGGCAACTATTTCTAATTTTGCACTTACCAACTGGGGACAGTGCAATCTCGCCAAGCTTGACTACAAATCACCACAGGAGTATGTCGCAGACCTAAACAGAAACTACTACTGGGGTGGCACTATAGAAGCTGAAATAGTCAGCTTGGCACTGAACACTACAGTGGTGCTATGGTGCACAG…	12117	5'-UCUCAAAGUCAUAAAUCCCACAACCCCACCAAAACAUGUC ********* ** ******* *** * ** 3'-AGAGUUUCAUUAGCAAGGGUGUGUGGGGAAAGAUAUAAGA	10	14	16	14	7	10	2	14	15	2		U	C	U	C	A	A	A	G	U	C	A	U	A	A	A	U	C	C	C	A	C	A	A	C	C	C	C	A	C	C	A	A	A	A
Abu Mina virus	KU925437	TCTCAAAGTCATAAATCCCATCACCCCCAAACACGCTAACAATGTCACTAGTACACCTGGATGATCTAAACTGGGAGCTAAACCACACCGGAGCATACTACTGCGGTACAAGATTTAACTTGAAAGAATTTTTTGACATTGAAGCAGTACCAGGGGACGGTAATTGCCTATTTTACTCAGTTAGTTACTTGCTGTTTGACACCTTGTCTGAATGGAGGTCTTTGAAAAACACAATTGCCACATTTGCACTGACCAATTGGTCAGAATGCAGCCTAGCTCAGATTGACTATAAATCATCACATGAGTATATTTCAGATCTAGACAAAACACATTACTGGGGTGGCACTGTAGAGGCTGAAATCATCAGTAAAGCCCTTAAAAGCACAGTGATTATTTGGT…	12215	5'-UCUCAAAGUCAUAAAUCCCAUCACCCCCAAACACGCUAAC ********* ** ***** **** * * 3'-AGAGUUUCAUUAGCAAGGGUGUGUGGGGAAAGAUAUAAGA	11	11	15	14	7	10	2	14	16	2		U	C	U	C	A	A	A	G	U	C	A	U	A	A	A	U	C	C	C	A	U	C	A	C	C	C	C	C	A	A	A	C	A	C
Avalon virus	KU925440	TCTCAAAGATATCTATCCCCCGTAAACCCCAATTTCAACTCTGACAGAGTACACATGAATCTAGATGGCCTGTTTGACTGGCATCCATCCATTGCTGGCTATCAGCTCAGCCGAGTTGACTTGGAAGTTGAAGATGCGTTTGAAATCATTAACCAACCTATGGATGGCAACTGCTTATACCATGCACTTGCGTGCGGCATTGTTGAAAATCAACAGCCTGATTCATACAAAACCGTTAAAGAGATTGTCAAAGAATCTGCGGGGCTTTTCTGGAAATGCACAGCTGAGGCCCAAGTCTCTGGAGAAGAGTTGTCTGATTATCTGATTAGAATATCGAAACCAAACGAGTGGGGCTCAACACTAGAAGTGAACTTTTTTGCACAGAAGACTAAGCTGACA…	11827	5'-UCUCAAAGAUAUCUAUCCCCCGUAAACCCCAAUUUCAACU ********* * ****** * ** **** ***** 3'-AGAGUUUCUUUUACAAGGGGGUGUGGGGAAUUAAUGUUGA	12	16	13	10	11	14	2	14	14	2		U	C	U	C	A	A	A	G	A	U	A	U	C	U	A	U	C	C	C	C	C	G	U	A	A	A	C	C	C	C	A	A	U	U
Tunis virus	KU925497	TCTCAAAGTCATAAATCCCACAACCCCATTAAAGCATGTCATCCATTCATCTTGATCAGTTAAATTGGGAGCTGAACCATGGCGGCGTCTACCATAGCGGACTCCGTTTTAACCTCAAAGAATTCTTTGACATACACAATGTGCCTGGGGACGGTAATTGTCTATTTTACTCTTTGAGCTATCTGATGTTTGACACACTTGCAGAGTGGAGATCATTAAAGACAACTATTGCTAACTTTGCATTAACTAGTTGGAACCAATGTACCCTTGCCAAGCTTGACTATAAAACACCACAAGAGTATGTTGCAGACCTAAATAGAAACTACTACTGGGGAGGCACAATTGAAGCAGAAATAGTTAGTTTGGCACTGAACACTACAGTGGTGCTATGGTGCACAG…	12303	5'-UCUCAAAGUCAUAAAUCCCACAACCCCAUUAAAGCAUGUC ********* ** ******* *** ** * * ** 3'-AGAGUUUCAUUAGCAAGGGUGUAUGGGGAAAAUAUGAAAG	11	16	15	15	9	10	3	13	13	2		U	C	U	C	A	A	A	G	U	C	A	U	A	A	A	U	C	C	C	A	C	A	A	C	C	C	C	A	U	U	A	A	A	G
Tamdy virus	MK757580	CACACCCAAAATACATAGAACCAGGAGTAGCAATCCAGCCCTATACAGCTTGCGTTGCTTTGGTTTGGTTCTCAGTGTAGGATATATATCAACATGGCAGCTATCTTTTGCTTTAGAGATATCAACAACATCACTTTAGACCTAGATCCCCTTTTGGAGAAAGTAGGTATGTCTTACCAAGGTCCAATTTCATTGAACTTGCTCACACACTTTGATATACACCAGGTGCCGGCTGATGGTGATTGTTTCTACCACTGTGTGGCTAGACACACAGAGGCCCTAGATGCCAACACCATCAGGAACATCATAGGAAGCTTTGCAGCTCAAAATTGGGACAAAGTAGAAGAAGCGAAGTATTATCACGAATCCTTTGAAAGTTATCACTCTGAAGTCATCAAG…	12215	5'-CACACCCAAAAUACAUAGAACCAGGAGUAGCAAUCCAGCC ********** **** * * ** * ** * 3'-GUGUGGGUUUAUGGUAUUUGUGGCCGUAAUGUGGAACCCC	11	11	17	6	4	14	6	14	13	6		C	A	C	A	C	C	C	A	A	A	A	U	A	C	A	U	A	G	A	A	C	C	A	G	G	A	G	U	A	G	C	A	A	U
Leopards Hill virus	AB842088	TCTCAAAGAAAGTAATCCCCCATATCCCAAATCATCAACAGGCCATGGAAGCACTAGGTGACTTGGTGTGGGAGGAACTTTATGAAGGGTCTTATTCAAATGTCAACAAGTTCCAGTTCAACAACTTCTTTGACGTTGACGAAATGCCTGGAGATGGTACATGTTTCTTTAGTTCTGTTTCTAAGTATATATTCAACACAACAGAGCTGTGGCAAACAGTCAAAAGCACCTGTGCCAACTATGCTAGAGCACACTGGAAAGAAGTGATGGAGATGGATAGACAGTATGCTGAAGCAGATGCATACATATCTGACCTTATGAGAGACCAGTACTGGGGTGGCTCTATTGAAGCTGAAATCTTGAGCAAAGCACTCAATATGACAATCTATATATGGGTGT…	12037	5'-UCUCAAAGAAAGUAAUCCCCCAUAUCCCAAAUCAUCAACA ********* * * ********* ** ** * 3'-AGAGUUUCUAUAACAAGGGGGUAUGGGCUUAGUAAUGACG	10	15	17	12	8	11	2	13	13	4		U	C	U	C	A	A	A	G	A	A	A	G	U	A	A	U	C	C	C	C	C	A	U	A	U	C	C	C	A	A	A	U	C	A
Dugbe virus	U15018	TCTCAAAGACATCAATCCCCCTTTTCCCCAAAACTTAAACATGGACTTCTTAGACAGTCTAATTTGGGAAAGGGTTGTTGATGAACAATATATCACTAACCCAACATTTTGTGTTAGTGACTATTTTGAAGTTATCAGACAGCCAGGGGATGGCAACTGTTTTTACCATAGCATTGCAGAACTGTTCTTTGATGTCAAAACACCATCTAGCTTTAGAAAAGTAAAGGAGCATTTACAGTTAGCAGCAGAAGTGTACTATGACACTGAGCCAGAGGCAGTAGGAACTGGAATCTCAAAAGATGAGTACATCAAGGTCGCAATGAAAGACAATGAATGGGGAGGTTCCTTGGAAGCTTCAATGTTATCAAAGCATCTCCAAACAACCATCATCTTGTGGGT…	12255	5'-UCUCAAAGACAUCAAUCCCCCUUUUCCCCAAAACUUAAAC ********* *** ****** *** * * * ** 3'-AGAGUUUCUUUAGCAAGGGGGUGUGGGGAUAAUUAUUUAC	12	14	14	10	10	14	1	13	15	3		U	C	U	C	A	A	A	G	A	C	A	U	C	A	A	U	C	C	C	C	C	U	U	U	U	C	C	C	C	A	A	A	A	C
Crimean-Congo hemorrhagic fever virus 2	DQ211612	TCTCAAAGATATCAATCCCCCCTCTATCCACATTGTCACTGGTGGCATAGATAGCAGGCCTTGACCTTTGTCAAACAATGGAGTTCTTGAGGAGCCTTGACTGGACCCAAGTGCTGGCTGGTCAGTATGTGACAAATCCCAGATTCAGCATATCTGACTACTTTGAAATTGTTCGACAGCCTGGTGACGGAAACTGTTTCTACCACAGCATAGCGGAGCTAACCATGCCGAACAAGACAGACCACTCATATCACAACATCAAGCACATAACTAAAACAGCAGCACAGAAATACTATTTGGATGAGCCTGAGGCTAAGCTTGTCGGTCTTAGTCTAGAGGACTACCTCCAGAGGATGTCATCTGACAATGAGTGGGGCTCCACTCTTGAAGCATCCATGC…	12170	5'-UCUCAAAGAUAUCAAUCCCCCCUCUAUCCACAUUGUCACU ********* *** ******* * * * ** 3'-AGAGUUUCUUUAGCAAGGGGGGUGUAGGAACGUUUAUUGU	13	11	11	9	12	14	2	14	15	3		U	C	U	C	A	A	A	G	A	U	A	U	C	A	A	U	C	C	C	C	C	C	U	C	U	A	U	C	C	A	C	A	U	U
kupe virus	EU257628	TCTCAAAGACATCAATCCCCCTTTTCCCCAAAACTTAATCATGGACTTCTTAGACAGTCTCATTTGGGAAAGAGTGGTTGATGATCAGTACGTCACAAATCCAACCTTTTGCATAAGTGACTATTTTGAAATTGTTAGACAACCTGGAGATGGCAACTGCTTCTATCATAGCATTGCTGAACTCTTCTTTGATGTTAAAACTCCATTTAGTTTTAGAAAAGTGAAGGAACATTTACGACTAGCTGCAGATGCATTCTACGATACTGAGCCGGAGGCTATAGGAACTGGCGTCACCAAGGAAGAGTATATACAGGCAGCAATGAAAGACAATGAATGGGGGGGATCATTGGAAGCCTCAATGCTATCAAAGCAACTTCAAATAACAATCATTTTGTGGGT…	12330	5'-UCUCAAAGACAUCAAUCCCCCUUUUCCCCAAAACUUAAUC ********* *** ****** *** ** * 3'-AGAGUUUCUAUAGCAAGGGGGUGUGGGGUCAUUAUUUGUU	12	12	13	8	11	15	1	14	15	3		U	C	U	C	A	A	A	G	A	C	A	U	C	A	A	U	C	C	C	C	C	U	U	U	U	C	C	C	C	A	A	A	A	C
Nairobi sheep disease virus	KM464726	TCTCAAAGATATCAATCCCCCCGTTACCCCAGAGTTGCAAGCATGGAGTTCCTGAACAGCATTCCTTGGGAGGAGGTTGTTCCAGGACAGTTCACTGCAAATCCTGGCTTTCAGGTTACTGATTACTTTGAGATAGTCAGACAGCCTGCTGATGGTAACTGTTTTTATCACAGCATTGCTGAACTTTTTGTGCCAAACAAAAATGACTTTTCTTTCAGGCTTGTAAAACAGCACCTTGAGTTGGCAGCGAGGAGATTCTTTGAGGAAGAACCAGAAGCCAAAGGACTAGGCTTGGGTCTTGAAAAGTACTTAGAAGTTGCTATGTGTGACAATGAGTGGGGAGGAAGTCTAGAAGCTTCAATGCTGGCAAAACACTTAGACGTCACCATCGTCATATGG…	12081	5'-UCUCAAAGAUAUCAAUCCCCCCGUUACCCCAGAGUUGCAA ********* *** ******* *** * * ** 3'-AGAGUUUCUUUAGCAAGGGGGGGGUGGGGAUAAUUAAAUU	13	13	12	11	9	12	5	15	14	2		U	C	U	C	A	A	A	G	A	U	A	U	C	A	A	U	C	C	C	C	C	C	G	U	U	A	C	C	C	C	A	G	A	G
Hazara virus	KP406723	TCTCAAAGACATCTATCCCCCTTATCCCCAAGTTAACATGGACTTTCTTGAAGGAATAACGTGGGATAGTGTCTCTGATATCCAATCGGTTAGCAATCCGAGCTTCACCATTACTGATTACTTTGAAGTGGTTAGACAGCCTGCGGATGGCAACTGTTTTTACCACAGCCTCGCAGAGCTCTACATTCCCAACAAATCTGACCACGCATACAGGTTAGTCAAAAATGAGCTGAGGGAAGCTGCCGAGAAGTATTTCCCGACAGAGCCTGAAGCTGCTGCCACTGGCATGAGGCTCGATGAGTATTTGGACACTGCCCTACGGGACAATGAGTGGGGTGGAAGTCTTGAGGCAGCAATGCTCTCACGCCATCTGGGACTCACTGTGGTTATTTGGCTGGT…	11980	5'-UCUCAAAGACAUCUAUCCCCCUUAUCCCCAAGUUAACAUG ********* *** ****** * *** * **** * 3'-AGAGUUUCUAUAGCAAGGGGGUGUGGGGUUAAAAUUAGAA	12	16	12	13	11	11	3	14	14	2		U	C	U	C	A	A	A	G	A	C	A	U	C	U	A	U	C	C	C	C	C	U	U	A	U	C	C	C	C	A	A	G	U	U
Kasokero virus	KR537444	TCTCAAAGAAAGTAATCCCCCATATCCAGAAAATAACTTCAGCTATGGAGTTGTCTGGACAATTGGTTTGGGAGGAACTCTATGAGGGCTCTTATTCAAACGTGAACAAGTTTCAGTTTAACAATTACTTTGATGTAGATGAGATGCCTGGTGACGGCACTTGCTTCTTTAGCTCTGTATCAAAGTACATATTTAATACTACAGAAATGTGGAAAACAGTCAAAAGCACCTGTGCAAACTATGCAAGAGCCCACTGGCAAGAGGTCATGGAGATGGACAGAAGATACCAGTCACCAGAGACATACATAGAAGACCTCATGAACGACCAATACTGGGGAGGCTCGGTAGAAGCTGAAATACTGAGTAAGGCACTAAACATGACCATACACATCTGGGTTT…	12063	5'-UCUCAAAGAAAGUAAUCCCCCAUAUCCAGAAAAUAACUUC ********* * * ************ ** *** 3'-AGAGUUUCUAUAACAAGGGGGUAUAGGCAUUAUAUGCUUA	10	18	17	13	9	13	3	10	11	4		U	C	U	C	A	A	A	G	A	A	A	G	U	A	A	U	C	C	C	C	C	A	U	A	U	C	C	A	G	A	A	A	A	U
Great Saltee virus	KU925467	TCTCAAAGATATAAATCCCTACACCCCCTCGTACACTTACTCAAATCCGAAATGGATGACATTGTATGGCAACCACTTATACCTGGTGTGTTCACGTCATGGACTAGAGTGTGTGTGCATGACTTTTTCAACATTGGCAAAGTTCGAGGTGATGGAAATTGTTTCTTTAGAAGCTTTGCGTTGCTGTTCTTCGGTACAGAAGATCAATGGAAGACAGTAAAAAACACCTCAGCCAACTATGCTAGGACAAACTGGTCTGAATGTACAATGGCAAAAGATGAGTATAACACAAGAGCTCGCAGAACCAAGAGAAGCTATAGCGAGGTTGTTGCAAATGAGGATGCACCAACCGCAACAAACCAGGAAGGGCTAGCTCTATACCTGGACGAAGCTTCAAAA…	12049	5'-UCUCAAAGAUAUAAAUCCCUACACCCCCUCGUACACUUAC ********* * ****** ****** * * 3'-AGAGUUUCUUUCACAAGGGAUUUGGGGGGAAUUAAUACAU	11	13	13	12	10	13	2	11	15	4		U	C	U	C	A	A	A	G	A	U	A	U	A	A	A	U	C	C	C	U	A	C	A	C	C	C	C	C	U	C	G	U	A	C
Hughes virus	KU925470	TCTCAAAGATATAAATCTCCAATCCCCCCGAAAGCTACTTACACCATTGCATAAGGCAGCTACAGAAATGGAGGACATCAACTGGCAGCTGTTCGGTCCAAATGTATACACATCCATGGTCAAGTTTGCCATACCTGACTTCTTTGAAAGGATAAGAGTTAAAGGTGATGGCAATTGTTTTTTTAGAGCCTTTGCTTACCTCTTCTTTGATACTGAAGAGATGTGGGACACTGTAAAAGGAACTGCACTTGGGTATGCTAGACAACATTGGAGTGAATGTCATGGTGCTAAAGGTGTATATAACTATAGAGCTGAGACTGAGATCAAAGCAGGGAAAGCACTTTACAGCAATGTCCTTAGAGGAAGTGCAAATGAGAATGTCACAAGGAGAGGTCTAGA…	12148	5'-UCUCAAAGAUAUAAAUCUCCAAUCCCCCCGAAAGCUACUU ********* * ***** * ****** * * * 3'-AGAGUUUCUUUCACAAGAGGAUUGGGGGGGGAUACUUCGA	12	13	14	10	10	11	3	14	13	5		U	C	U	C	A	A	A	G	A	U	A	U	A	A	A	U	C	U	C	C	A	A	U	C	C	C	C	C	C	G	A	A	A	G
Sapphire II virus	KU925485	TCTCAAAGTTATAAATCCCTTACTCCCCCCTAAACCTTACAGCTGCAGGATGTCAATATCACCATGATATAAGGGAAAACCACATCCCAGTGCAACATGGATGACATGTACTGGGATGAGCTGTCCGAAAACTTTTATGTCTGCCGCTGTAGGTTTCCATTTAGGGATTACTTTGAGGAAGAAGAAGTTCCTGGGGATGGCAATTGCTTCTTCTATGCCATCAGCTACCTTCTCTTTGGGAACTTGAAAGAGTGGAGAGCTGTTAAGTCTACTGTAGAAAGGTGGTCATCTGCTAACTGGACCGAATGTAGAGAAGCCAGACATTCATACAACAGTAGTGCAGAATACAGAGCTGCTTTGATGCAGAGTGGCTACTGGGGTGGCAGTGTGGAAGCGGAC…	12185	5'-UCUCAAAGUUAUAAAUCCCUUACUCCCCCCUAAACCUUAC *********** **** ** ****** * * 3'-AGAGUUUCAAUCACAAGGGCUUGUGGGGGGGAUAAUAGGA	13	12	12	12	12	9	1	15	15	4		U	C	U	C	A	A	A	G	U	U	A	U	A	A	A	U	C	C	C	U	U	A	C	U	C	C	C	C	C	C	U	A	A	A
Soldado virus	KU925488	TCTCAAAGATATAAATCCCTAAACCCCCTATTGTTGACAAGCAAGCCTATCATGGATGACATAGTTTGGCAACCACTTAGTCCAGGCCTATATACTTCCTGGACTAGGATTTGTGTACACGACTTTTTCAACATCAACAAAGTGAGAGGAGATGGCAATTGCTTTTTTAGAAGCTTTGCTCTCCTATTCTTGGGATCGGAAGATCAATGGAGAGCTGTCAAAAATACAGCCATCAACTATGCAAGAGCAAACTGGACAGAATGCACAATGGCAAAGGATGAATACAATGGAAAAGCACGAGCACAAATAAAGAAAAAATACAGTGACATAGTGGCAAATAGAACACCTCCAGAAGTGATGAATAGAGATGGTTTGGCACTGTATTTGGAAGATGCTCTG…	12003	5'-UCUCAAAGAUAUAAAUCCCUAAACCCCCUAUUGUUGACAA *********** **** ********** * ** * 3'-AGAGUUUCUAUCACAAGGGGUUUGGGGGAUUAUAAGUUAG	11	18	15	11	11	13	3	13	11	3		U	C	U	C	A	A	A	G	A	U	A	U	A	A	A	U	C	C	C	U	A	A	A	C	C	C	C	C	U	A	U	U	G	U
Tillamook virus	KU925494	TCTCAAAGATATTCATCCCCCGTAACCCTGTTTCAACATCAATCTGGCACACATGGATGTAGACAACACATTCAGCTGGCATCCTTCACCTGCAGGATACTTCTTTAGTCCAGTTGACTTAGAGGTTGAAGATGTGTTTGAAATCATCAAGCAGCCTATGGATGGCAACTGTCTTTATCATGCACTTGCATGCGGAATCATCGATGAGCAGAAGCCTGATTCTTATAAGACAGTCAAAGAGCTGGTTAAAGAGTCTGCAGGCCTGTTTTGGAACAGCACCAATGAAGCACAAATGTCAGAGGAGGATCTGCACAATTATTTGGTTAGAATTTCTAAGCCAAATGAGTGGGGTTCAACTCTTGAAGTAAACTTTTTCTCGCAGAAAACAAAGTTAACTGT…	11857	5'-UCUCAAAGAUAUUCAUCCCCCGUAACCCUGUUUCAACAUC ********* * * ****** * **** * * * 3'-AGAGUUUCUUUUACAAGGGGGUGUGGGGAAUUAACGUUUG	12	13	11	9	12	14	3	14	14	3		U	C	U	C	A	A	A	G	A	U	A	U	U	C	A	U	C	C	C	C	C	G	U	A	A	C	C	C	U	G	U	U	U	C
Tofla virus	LC008512	TCTCAAAGACATCAATCCCCCAAAACCCCAAAGGTAACATGGATTTCCTTGAGGGCATCGTGTGGGATGATGTGTCTGACATTCAATCCGTCTCTCACCCTAGCTTTATGATTACAGACTATTTCGAAGTCATCAGACAGCCGGCTGATGGCAACTGCTTCTACCATAGCCTTGCTGAGCTCTATATACCAAAAAAGACTGAGCACTCTTACAGGTTGGTCAAGGCCGAACTCAAACAGGCCGCAGAGGTGTACTTTGGAACAGAGCCTGAGGCCGTGGCGCTAGGCATAAAGCTTGATGAGTATCTGGATACTGCGATGAAAGATTATGAATGGGGAGGGAGCTTGGAGGCAGCAATGCTCTCCAGGCACCTGAACATCACAGTTGTGCTTTGGTTGG…	12143	5'-UCUCAAAGACAUCAAUCCCCCAAAACCCCAAAGGUAACAU ********* *** * ***** * *** * * 3'-AGAGUUUCUAUAGCAACGGGGUGUGGGGUAAUAAUUGAGG	11	13	17	11	6	11	3	15	14	3		U	C	U	C	A	A	A	G	A	C	A	U	C	A	A	U	C	C	C	C	C	A	A	A	A	C	C	C	C	A	A	A	G	G
Crimean-Congo hemorrhagic fever virus	AY389361	TCTCAAAGATATCAATCCCCCCGTTACCCACGTTAACACAGAGAGCTCTAGTAGTGGTCTTTCCTTTTGTGAAACCATGGACTTCTTGAGAAGCCTTGACTGGACTCAAGTGATTGCTGGTCAATATGTGTCCAACCCTAGGTTCAACATTTCTGATTATTTTGAGATTGTGCGGCAGCCTGGTGATGGGAACTGCTTCTATCACAGCATAGCTGAGTTAACCATGCCTAACAAAACAGATCACTCATATCATTACATCAAACGCCTAACCGAGTCGGCAGCACGGAAGTATTACCAAGAGGAGCCTGAAGCCAGACTTGTTGGCCTGAGCCTGGAAGATTACCTCAAGAGGATGCTGTCTGACAACGAGTGGGGATCAACTCTAGAAGCATCTATGTT…	12108	5'-UCUCAAAGAUAUCAAUCCCCCCGUUACCCACGUUAACACA ************ * * * ** * * * 3'-AGAGUUUCUAUAUCGAUUCUUUCUCUCCUAGCUACUCGAU	6	14	13	8	9	17	3	5	15	10		U	C	U	C	A	A	A	G	A	U	A	U	C	A	A	U	C	C	C	C	C	C	G	U	U	A	C	C	C	A	C	G	U	U
Apeú virus	MG029269	AGTAGTGTACCCTTGATTACTTATTACATTGCGTTCGCTTCGAGGAAAGACAGTATGGCTATATTACTTGGCGATGTCATAAGACAGTACACAGCAAGAATCCGTACATGTACCAACCCGGAAGTTGGTAGGGACATATTAGCTGAAATAACGATGACTAGACACAATTATTTTGCTCAGCAGTTCTGTGAGGCTATTAATATTGAGTATAGAAATGATGTTCCAGCTGCAGACATTATACTAGAAATGCAACCGGCACTTGATTTGACTACAATTAAGATCCCTAATGTAACGCCAGACAATTATTACAGAGATGGTACTAAGATATACATAATCGATTTCAAAGTATCAGTAAGTGATGAATCAGCTTTACATACCTATAAAAAGTACAACACATTG…	6935	5'-AGUAGUGUACCCUUGAUUACUUAUUACAUUGCGUUCGCUU ******** ********** * * * ** * * 3'-UCAUCACAAGGGAACUAAUACAAUAAUGCAGACACUCUCA	9	16	8	17	17	8	7	5	8	10		A	G	U	A	G	U	G	U	A	C	C	C	U	U	G	A	U	U	A	C	U	U	A	U	U	A	C	A	U	U	G	C	G	U
Akabane virus	AB190458	AGTAGTGTACCCCTAAATACAACATACAACATGGACAATTACAAGATCAATCAATATCGTGCTAGGATCAACGATGCAAATGATCCAGAAACTGCTAAAGATATATTAGCTGATCTATTAATGGATCGACATAACTACTTTGGCAGAGAACTCTGTTACTATCTTGATATTGAGTATAAAAATGACACGCCAATTGATGATATCCTGCTGGATTTCTTGCCACCGGGGACTGATTTCAAGGCTAGATACTGTACACCAGACAATTACATTATTCACAACAGGAAATTATATGTATTGGATTACAAGGTTGCTGTCGATAATGAATCTTCAGCTAAAACTTTTGAAAAATACGACAAGATATTCGGCGATGTTTTGGTGCCATTGGGCCTGGATTATGAG…	6868	5'-AGUAGUGUACCCCUAAAUACAACAUACAACAUGGACAAUU ******** ********* *** * ** * * * 3'-UCAUCACACGGGGAUUUACGUUAUUAUAUGAAUAAGAUUU	10	16	17	13	9	15	5	7	9	5		A	G	U	A	G	U	G	U	A	C	C	C	C	U	A	A	A	U	A	C	A	A	C	A	U	A	C	A	A	C	A	U	G	G
Oropouche virus	AF484424	AGTAGTGTGCTCCTATTCCGAAACAAACAAAAACAATCTCAAAATGTCACAACTGTTGCTCAACCAATATCGGAATAGGATATTGCACTGCCGTGAACCTGAGATAGCAAAGGATATATGGCGAGATCTATTAAATGATCGACACAATTACTTTTCTCGGGAATTTTGCAGAGCTGCAAATCTTGAGTACAGAAATGATGTTCCTGCTGAGGATATTTGTGCTGAAGTTCTTGATGGTTATAAAGCAAGGAAAGTTCGCTTTTGTACACCTGATAATTACTTACTACATGATGGAAAGATGTATATAATAGACTTCAAAGTGTCTGTAGACGACCGATCTTCTAGAATCACAAGGGAGAAATATAATGAGATTTTTGGAGAGGTATTCAATCCAGAAGG…	6846	5'-AGUAGUGUGCUCCUAUUCCGAAACAAACAAAAACAAUCUC ***************** ********** * * 3'-UCAUCACACGAGGAUAAAUCUUUGUUUGUGAUGAAAAUGU	10	19	16	13	9	14	5	8	10	5		A	G	U	A	G	U	G	U	G	C	U	C	C	U	A	U	U	C	C	G	A	A	A	C	A	A	A	C	A	A	A	A	A	C
Bunyamwera virus	X14383	AGTAGTGTACTCCTACATATAGAAAATTTAAAAATATAACCAGTAGGAGTATGGAGGACCAAGCTTATGATCAATACCTGCACAGAATCCAAGCAGCTAGAACAGCTACAGTTGCTAAAGACATCAGTGCTGATATCCTTGAGGCAAGGCATGACTATTTTGGTCGGGAGCTTTGTAACTCTTTAGGAATTGAATACAAAAATAATGTTCTTTTGGATGAAATCATCCTTGATGTTGTGCCAGGTGTTAACTTGTTAAACTATAACATACCCAATGTGACACCAGACAACTATATATGGGATGGTCACTTCTTGATAATTCTTGATTACAAAGTCTCAGTTGGGAATGATAGTAGTGAAATCACATATAAGAAATACACCAGTTTGATTCTCCCAGTGA…	6875	5'-AGUAGUGUACUCCUACAUAUAGAAAAUUUAAAAAUAUAAC ******** ********** *** * ** * * * 3'-UCAUCACACGAGGAUGUAUUCUUUUAACAUGAAAAAACUU	7	20	19	15	12	13	4	5	5	7		A	G	U	A	G	U	G	U	A	C	U	C	C	U	A	C	A	U	A	U	A	G	A	A	A	A	U	U	U	A	A	A	A	A
La Crosse virus	EF485032	AGTAGTGTACTCCTATCTACAAAACTTACAGAAAATTCAGTCATATCACAATATATGCATAATGGACTATCAAGAGTATCAACAATTCTTGGCTAGGATTAATACTGCAAGGGATGCATGTGTAGCCAAGGATATCGATGTTGACCTATTAATGGCCAGACATGATTATTTTGGAAGAGAGCTGTGCAAGTCCTTAAATATAGAATATAGGAATGATGTACCATTTATAGATATAATTTTGGATATAAGGCCCGAAGTAGACCCATTAACCATAGATGCACCACATATTACCCCAGACAATTATCTATATATAAATAATGTGTTATATATCATAGATTATAAGGTCTCTGTATCGAATGAAAGCAGTGTTATAACATATGACAAATATTATGAGTTAAC…	6980	5'-AGUAGUGUACUCCUAUCUACAAAACUUACAGAAAAUUCAG ******** ************** * * 3'-UCAUCACACGAGGAUAGAUGUUUAAAUAUGUCAACGACAA	8	16	16	16	11	10	5	7	8	7		A	G	U	A	G	U	G	U	A	C	U	C	C	U	A	U	C	U	A	C	A	A	A	A	C	U	U	A	C	A	G	A	A	A
Pongola virus	KJ867178	AGTAGTGTACTCCTATCTAAAAGATTCAAAGAGTACACGCCATAATGGACAATGAAGCAATTGAGGAATTCCGTCGGAGAATTAGAAGAGCGAAAGATGCTTGTACCGCTAAAGAGATCAATTCTGATCTACTTGAGGCTAGACATGATTACTTTGGTGTGGAGTATTGCAAATCTATTGACATACCTTATAGGAATAATGTATTTTTTAGCGATATTATATTAGATTTGTACCCAGATATTAATCCTGTAGAGATTAGGTTCCCTAATATAACACCAGATAATTTCATTTATGTCAACAATATCCTATTTCTACTAGATTATAAAGTATCAGTATCAAATGAATATGCACAGATCACTTACAATAAATATTATGAATTAACTAGAGAAGTTTCTATAG…	6933	5'-AGUAGUGUACUCCUAUCUAAAAGAUUCAAAGAGUACACGC ******** ************* ** * 3'-UCAUCACACGAGGAUAGAUUUUUCUUAAAAUACAAUUAAA	8	16	15	17	10	13	7	4	8	6		A	G	U	A	G	U	G	U	A	C	U	C	C	U	A	U	C	U	A	A	A	A	G	A	U	U	C	A	A	A	G	A	G	U
Ťahyňa virus	EU665255	AGTAGTGTGCTCCTATCTACAAAACTTACAAAAACTTCAGTTAAGAACCACTATAAGCATCATGGACCACCAAGAGTATCAGCAGTTCCTTGCTAGGATTAATGCTGCAAGAGATGCATGCGTTGCAAAAGACATAGATGTAGACCTATTAATGGCTAGACATGATTATTTTGGGAAAGAACTGAGTAAATCATTAAACATAGAGTATAGAAATGATGTACCCTTCATAGACATAATCTTAGACATTAGACCAGAAGCAGACCCCTTAACAGTAGATGCTCCCCATATAACTCCAGATAATTATCTATATATAGACAATATATTGTATTTGATAGACTATAAGGTGTCTGTTTCTAATGAGAGTAGTATGATAACCTATGATAAATATTATGAGTTAAC…	6979	5'-AGUAGUGUGCUCCUAUCUACAAAACUUACAAAAACUUCAG *********************** ** ** * 3'-UCAUCACACGAGGAUAGAUGUUUAGAUAUGUUAACGACAA	10	18	15	15	11	11	5	8	9	6		A	G	U	A	G	U	G	U	G	C	U	C	C	U	A	U	C	U	A	C	A	A	A	A	C	U	U	A	C	A	A	A	A	A
Tensaw virus	FJ943510	AGTAGTGTACCCCTATATAAAGAAATTACAAAAAATAATTATTCCTGAAATGGAGGACCAAATGTATGATCAATTCTTCAAGAGAATCCAGTCAGCAAAATCAGCAACTGTTGCCAAGGATATTAGTGCAGATATACTAGAAGCAAGGCATGATTATTTTGGTCGGGAACTTTGTTCATCAATTGGAATAGAGTATAAAAACAATGTACTACTTGATGAGATTATACTGGATGTTGTTCCAGGTGTAAATTTGATGAATTATAACATTCCAAATGTTACACCAGACAATTATATTTGGGACGGTGAATATCTGATTATTTTAGATTATAAGGTGTCTGTGGGGAATGACAGCACTGATATCACTTATAAGAAATATACTTCATTGATTTTACCAGTTAT…	6864	5'-AGUAGUGUACCCCUAUAUAAAGAAAUUACAAAAAAUAAUU ********** ******** * ** * * * * 3'-UCAUCACAUGAGGAUAUAUAUUCUUUAACUAAAAAAACGA	6	19	20	18	11	12	4	4	5	6		A	G	U	A	G	U	G	U	A	C	C	C	C	U	A	U	A	U	A	A	A	G	A	A	A	U	U	A	C	A	A	A	A	A
Jamestown Canyon virus	HM007352	AGTAGTGTACTCCTATTTACAAAACTTACAAATACAAATAATTGCTCTTATATAACTATGGATAACACAGAGTATCAACAATTCCTTGCTCGTATTAATGCAGCAAGGGATGCATGTGTGGCAAAGGATATTGATGTAGATTTGCTGATGGCAAGGCATGACTACTTTGGGAGAGAGTTGTGCAAATCACTGAATATAGAATATAGAAATGATGTCCCGTTTGTAGATATACTACTAGACATAAGGCCTGATATAGATCCTTTAACTCTAGATATTCCTCATATAACCCCAGATAATTACTTATATTTAGACAATATTTTATATATTATAGATTATAAGGTCTCCGTATCTAATGAAAGTAGTATTATAACTAACACAAAATATTTTGAGATGACAAGA…	6960	5'-AGUAGUGUACUCCUAUUUACAAAACUUACAAAUACAAAUA ******** ************** * *** 3'-UCAUCACACGAGGAUAAAUGUUUAUAUAUGAUAUUCGACA	7	19	18	15	12	13	3	6	7	6		A	G	U	A	G	U	G	U	A	C	U	C	C	U	A	U	U	U	A	C	A	A	A	A	C	U	U	A	C	A	A	A	U	A
Herbert virus	JQ659256	AGTAGTGTGCTCCACAGAATACACTATCAAAGATCTATTAAAGCTAATTTAAACAATGGAGAATTATGAAATAATCAAAAAGAAGTTCAATGAACGGAGTAACAACGGCTTCCAAAATGCTGAAATTTATAATTCCCTAATAAAATGCAGACATGACATATTCGGTGAACAAATCTGCTCTGCACTTGATATACCTATTAGGAATGATGTAGATTTTGAAGTTATTATTGAAGATCTATTGAATAAATATGACTTTAGATTGGAAAAGTACTTTAAGGTGACTCCAGATAATTATAAAATAGAGGACAACATATTGTTAATCATTGACTATAAAGTTAGTAGGTCGACAATGAATATCGAGAAGACTTTAATAAAGTACAATAATGCGTTTAACTGGGT…	7428	5'-AGUAGUGUGCUCCACAGAAUACACUAUCAAAGAUCUAUUA *********** * * ******* ** * * 3'-UCAUCACACGAAGAGAAUUAUGUGGUAAAUAUAUAUAUAG	9	15	15	17	11	12	6	7	8	4		A	G	U	A	G	U	G	U	G	C	U	C	C	A	C	A	G	A	A	U	A	C	A	C	U	A	U	C	A	A	A	G	A	U
Jatobal virus	JQ675603	AGTAGTGTACTCCTATTGAAAAACAAACAACAAAAACTTGAAATGTCTCAGTTACTATTAAATCAGTATCGAAACCGTATCCTTCACTGCCGAGAACCTGAAATTGCAAAGGACATATGGCGAGATTTATTGAATGATCGCCATAATTATTTCTCAGTAGAGTTCTGTAGGGCAGCAAATCTGGAGCATAGAAATGATGTGCCAGCAGAAGATATTTGTGCAGAAGTTGTGGACATGTCTAAGGCCCGTAAAGTGAGGTTCTGTACCCCTGATAATTATTTGCTCCATGATGGTAAAATGTTTATAATAGATTTCAAAGTTTCAATTGATGAAAGATCATCTAGATTGACAAGAGACAAGTATAATGAAATATTTGGGGAAATCTTCAATCCCGAAGGT…	6848	5'-AGUAGUGUACUCCUAUUGAAAAACAAACAACAAAAACUUG ******** ********** ********* * * * 3'-UCAUCACACGAGGAUAACUCUUUGUUUGUGAUGAUAUAGU	9	21	19	11	9	15	5	8	7	6		A	G	U	A	G	U	G	U	A	C	U	C	C	U	A	U	U	G	A	A	A	A	A	C	A	A	A	C	A	A	C	A	A	A
Batai virus	JX846606	AGTAGTGTACTCCTATATAAAGAAAATTAAATTCTTAAATTATTAAAAACATGGAGGATTCAATGTATGATCAATTCTTAAAGAGGATCCAATCAGCTAGATCTGCAGTCATCGCAAAGGATATTAGTACAGATATCCTTGAGGCAAGACATGATTATTTCGGGAGAGAACTGTGCCAAGCAATTGACATTCCCTATCGGAACAATGTTCTTCTAGACGAAATCCTCTTGGAAGTGGTTCCTGGAATAAATTTAATGAATCACAATATCCCAAATGTCACTCCAGACAATTATATTTGGGATGGCAATTTCTTGATCATATTGGATTACAAAGTTTCAGTAGGACACGATAGCAGTGAAATAACCTACAAAAAGTACACATCTTTGATAATGCCCATTA…	6874	5'-AGUAGUGUACUCCUAUAUAAAGAAAAUUAAAUUCUUAAAU ******** *********** *** * ** * 3'-UCAUCACACGAGGAUAUAUUCUUUUAACAUUUCAUAAAAU	6	20	18	15	14	15	4	3	4	7		A	G	U	A	G	U	G	U	A	C	U	C	C	U	A	U	A	U	A	A	A	G	A	A	A	A	U	U	A	A	A	U	U	C
Oya virus	JX983194	AGTAGTGTACCCCTAGGTTACAACATACAACGATTCTAAGAACATATCAATCAAAAATGAATCCTGATAAAATTGAGGAATACCGTAATAGAATTGAGTTATGCCGCGACCCAGAGAGGGCTCAGGAGATATGGAGAGCCTTACTGGTTGAAAGGCATAATTACTTCTCTAGAGAATTTTGTGATTCTGCTGGATGGGAGTACAGAAATGATGTGCCATCTGAAGACATTTGCTCGGAAGTTCTACCGAATGATATTGCTAGGCGGGTGAGGTATTGCACGCCTGATAACTACTACATAGACACTAATGGGAAAATTTACATCATTGACTTTAAAGTAGCCATAGATGAAAGAAGTGCACGGGAGGCCCGAGAAAAGTACAATGAAATTTTTGGTGAAA…	6928	5'-AGUAGUGUACCCCUAGGUUACAACAUACAACGAUUCUAAG ******** ******** *** * * ** 3'-UCAUCACACGGGGAUCCUUGUAAUUAUAUGAAUGUUUUUU	9	14	14	10	10	17	7	7	9	6		A	G	U	A	G	U	G	U	A	C	C	C	C	U	A	G	G	U	U	A	C	A	A	C	A	U	A	C	A	A	C	G	A	U
Schmallenberg virus	KC355457	AGTAGTGTACCCCTAATTACAATCACTATGGAGACATACAAGATTAACATTTTTAGAGATAGGATCAACCAGTGTCGAAGTGCTGAAGAAGCCAAAGACATTGTTGCTGATCTTCTCATGGCTAGACATGACTACTTTGGTAGAGAGGTATGTTATTACCTGGATATCGAATTCCGGCAGGATGTTCCAGCTTACGACATACTTCTTGAATTTCTGCCAGCTGGCACTGCTTTCAACATTCGCAATTGTACACCAGACAATTTTATCATTCACAATGGCAAGCTTTATATCATTGACTATAAAGTATCAACTGATCATGCATATGGTCAAAAAACTTATGAAAAGTACACCCAGATCTTTGGAGACGCATTGTCAGAATTGCCGTTTGATTTTGAAGTT…	6882	5'-AGUAGUGUACCCCUAAUUACAAUCACUAUGGAGACAUACA ******** ************ * * * * 3'-UCAUCACACGGGGAUUAAUGUACUUUGAUGAAAUCUUAAU	8	16	15	13	10	14	6	7	9	6		A	G	U	A	G	U	G	U	A	C	C	C	C	U	A	A	U	U	A	C	A	A	U	C	A	C	U	A	U	G	G	A	G	A
Shuni virus	KF153118	AGTAGTGTACCCCTAGAGAAAACAATTCAAAATGGATCCTTACCGTATCGATATGTTCCGCAATAGAATCCTTGCATCCAACGATCCTGAAGATGCAAAGGATATTATGTCAGATCTATTGATGGAACGCCATAACTACTTTGGCAGAGAAGTGTGTCAATACCTAGACATCGAATTTAGAAATGATACACCTGCTCAAGATATACTTCTTGAATTCCTGCCTCCAGGGACTGTTTTCAATGTGAGAAACTGCAGCCCGGATAATTATGTTATCTTAAATGGAAAATTATATATCATAGACTATAAAGTCTCTGTTGATGCTGGCTATGGATTGTCAACAAAGACAAAATATGAGGAAATATTTGGTGATGCTTTGTCTCCCTTTGGTCTCGATTTTGA…	6910	5'-AGUAGUGUACCCCUAGAGAAAACAAUUCAAAAUGGAUCCU ******** ********** * * ** * *** * 3'-UCAUCACACGGGGAUCUCUGUGUUAAAUAAAUUUCUAUAA	10	17	16	13	9	14	7	6	8	7		A	G	U	A	G	U	G	U	A	C	C	C	C	U	A	G	A	G	A	A	A	A	C	A	A	U	U	C	A	A	A	A	U	G
Ngari virus	KC608152	AGTAGTGTACTCCTACATATAGAAAATTTAAAAATATAACCAGTAGGAGTATGGAGGACCAAGCTTATGATCAATACCTGCACAGAATTCAAGCAGCTAGAACAGCCACAGTTGCTAAAGACATCAGTGCTGATATCCTTGAGGCAAGGCATGACTATTTTGGTCGGGAGCTTTGTAACTCTTTAGGAATTGAATACAAAAATAATGTTCTTCTGGATGAGATCATCCTTGATGTTGTGCCAGGTGTTAACTTGTTAAACTATAACATACCCAATGTGACACCAGACAACTATATATGGGATGGTCACTTCTTGATAATTCTTGACTACAAAGTCTCAGTTGGGAATGATAGTAGTGAAATTACATATAAGAAGTACACCAGTTTGATTCTCCCGGTGA…	6876	5'-AGUAGUGUACUCCUACAUAUAGAAAAUUUAAAAAUAUAAC ******** ********** *** * ** * * * 3'-UCAUCACACGAGGAUGUAUUCUUUUAACAUGAAAAAACUU	7	20	19	15	12	13	4	5	5	7		A	G	U	A	G	U	G	U	A	C	U	C	C	U	A	C	A	U	A	U	A	G	A	A	A	A	U	U	U	A	A	A	A	A
Brazoran virus	KC854418	AGTAGTGAACCCCTGATGTACACTTGCGCTAATAACATACCAAAATGGAACCATTTAATTTACCTCCACGAGATCTTGTGGTTGAATACAATAAACTCATACGGCAATGTCAGGACCCCCACACTGGCAGAGACATATTAACTGCTATGACTATGGATAGACATAATTACTTTGCCAGAGAATACTGCAGAGCTATTAATATTGAATATCGAGATGATGTACCTGCTGTTGATATTGTTATGGAGATGGTACCAGATCTCGATCTTGGGAAAATAGAAATACCTGATGTCACCCCAGACAATTACTATAGAGATGGTGCTAAAATCTATATAATAGATTTCAAAGTATCAGTATCAGATGAAACAGGGCAATTAACATACAAAAAATACAACAATATTT…	6911	5'-AGUAGUGAACCCCUGAUGUACACUUGCGCUAAUAACAUAC ******* *********** ** * * * ** 3'-UCAUCACAAGGGGACUACAUACAAAACUGGUCAACAGAUA	10	15	13	17	10	7	7	7	10	9		A	G	U	A	G	U	G	A	A	C	C	C	C	U	G	A	U	G	U	A	C	A	C	U	U	G	C	G	C	U	A	A	U	A
Ilesha virus	KF234075	AGTAGTGTACTCCTACATAAAGAAAATTCCAAAAATACAATCAATAAAAACATGGAGGACCAGGTCTATGATCAATATTTACATAGAATCCAAGCAGCTAGAACAGCTGTGGTTGCAAAAGACATCAGTGCAGATATTCTTGAAGCAAGGCATGATTACTTTGGGCGTGAGCTTTGTAACTCTTTGGGAATTGAATACAAGAATAATGTTCTTTTGGATGAGATCATCCTTGATGTTATGCCTGGCATCAATTTAATGGCCTACAACATTCCTAATGTCACACCTGATAACTACATATGGGATGGCCATCTTTTAATCATCCTGGATTATAAAGTATCAGTTGGCAATGACAGCAGCGAGATAACTCATAAAAAGTATACTAGCCTCATTCTTCCAGTG…	6888	5'-AGUAGUGUACUCCUACAUAAAGAAAAUUCCAAAAAUACAA ******** *********** *** * * * 3'-UCAUCACACGAGGAUGUAUUCUUUUAACAUACAAAAAAAU	7	18	20	17	9	12	4	4	7	7		A	G	U	A	G	U	G	U	A	C	U	C	C	U	A	C	A	U	A	A	A	G	A	A	A	A	U	U	C	C	A	A	A	A
Taï virus	KF590574	AGTAGTGCACTTCTCGTAATTACTATTTGACACCTATTAAAGCTAGTTTTTGAAATGGAACTGTATACAGTACTAAGGAAACGTTTCAACGAAAGAGGGGCAAATGCATTCCAAAATGCGGATTTGTATAATTCATTGATAAAATGCAGACATGACATTTTTGGGGAACAAATTTGTGCCTCATTCGATATACCTTTAAGAAATGACGTTGATTTTGAGGTAATAGTTGATGATTTATCTAACAATTATGAATTTAAACTTGAAAAGTTTTTTAAAGTCACACCAGACAACTACAAAATAGAAGAAGGAATGCTATTAATTATAGATTATAAAGTCAGTAGATCAACATTAAACATAGAGAAAACACTTGTAAAATATAATAATGCTTTTAATTGGGTT…	7454	5'-AGUAGUGCACUUCUCGUAAUUACUAUUUGACACCUAUUAA ******* ****** ** **** * 3'-UCAUCACACGAAGAGGAUCAAUGUAUGUACUGGUGAUUAG	8	12	12	13	15	11	5	10	8	6		A	G	U	A	G	U	G	C	A	C	U	U	C	U	C	G	U	A	A	U	U	A	C	U	A	U	U	U	G	A	C	A	C	C
Kibale virus	KF590577	AGTAGTGCACTTCTCAAAAATTCACTACTATATAAATACTAAGTCAGTTACAAAAATGGATTCTTATGACGGGTTAAAACGCAGGTTTAATGAAAGGTCAACTAATGGGTTTCAAAATGCAGACATTTACAATTCATTGATAAAGTGTCGACATGATATATTCGGAGAACAGATATGCGCATCATTCGATATCCCAATTAGAAATGATGTGGATTTTGAAGTAATTGTTGATGACTTGCAAAACACTTATGACTTTCAGCTAGAGAAATATTTTAAAGTTACACCTGATAATTATAAAATACAGGATGATTTGTTATTAATAATAGATTATAAAGTTAGTCGGTCCACCATGAATATAGAAAAAACCCTGGTGAAATACAACAATGCATTTAATTGGGT…	7427	5'-AGUAGUGCACUUCUCAAAAAUUCACUACUAUAUAAAUACU ******** ****** ** * * * ** 3'-UCAUCACGCGAAGAGAAUUAAGUGAUAAGAUAAAUAUUGG	8	13	16	17	13	10	3	9	8	4		A	G	U	A	G	U	G	C	A	C	U	U	C	U	C	A	A	A	A	A	U	U	C	A	C	U	A	C	U	A	U	A	U	A
Ingwavuma virus	KF697139	AGTAGTGTACCCCTAGGATACAACATACAACAAATTCGAAAACTAAAACTTAAAGATGAATCCCGAGAAGGTTGACGAATACCGTAACAAGATTGAAAACTGCAGAGATCCTGAGAAGGCTCAGGAGCTTTGGAGGGCTCTTTTAGTTGAAAGGCATAACTATTTTTCTCGAGAGTTCTGTGATTCTGCAGGCTTAGAGTATCGCAATGATGTTTTGGCTGAAGACATCTGTTCTGAAGTCTTGCCAAATCACATTGCAAAAAAAGTTAGACACTGTACGCCAGATAATTTTTACATTGATGGCAATGGGAAGATCTATATAATAGATTTCAAGGTCGCAATTGATGAGAAAAGTGCAAGAGAGGCTCGTGAAAAATACAATAATATATTTGGTGAAAT…	6922	5'-AGUAGUGUACCCCUAGGAUACAACAUACAACAAAUUCGAA ******** ********* *** ** * 3'-UCAUCACACGGGGAUCCUUGUAAUUAUAUUAAUGUUCUCA	9	14	17	11	8	15	6	6	9	8		A	G	U	A	G	U	G	U	A	C	C	C	C	U	A	G	G	A	U	A	C	A	A	C	A	U	A	C	A	A	C	A	A	A
Iquitos virus	KF697142	AGTAGTGTACTCCTATTTCGAAACAAACAAAAACAATCTCAAAATGTCGCAGCTGTTACTCAACCAATATCGAAATAGGATATTGCACTGCCGTGAACCTGAAATAGCAAAGGATATATGGCGTGATTTATTGAATGATCGACACAACTATTTTTCTCGAGAATTTTGCAGAGCTGCAAACCTTGAGTATAGAAATGATGTTCCTGCTGAGGATATTTGTGCTGAAGTCCTTGATGGTTACAAAGCAAGGAAAGTGCGTTTTTGTACACCTGATAACTACTTACTACATGACGGGAAAATGTATATAATAGATTTCAAAGTGTCTGTAGACGATCGGTCTTCCAGAATTACAAGGGAGAAATACAATGAGATTTTTGGAGAAGTGTTCAATCCAGAAGG…	6852	5'-AGUAGUGUACUCCUAUUUCGAAACAAACAAAAACAAUCUC ******** ********* ********** * * 3'-UCAUCACACGAGGAUAAAUCUUUGUUUGUGAUGAAAAUGU	9	20	17	13	10	14	4	8	9	5		A	G	U	A	G	U	G	U	A	C	U	C	C	U	A	U	U	U	C	G	A	A	A	C	A	A	A	C	A	A	A	A	A	C
Madre de Dios virus	KF697147	AGTAGTGTACTCCTATTTCGAAAACAAACAAAAATAATCTTAAAATGTCACAACTATTGCTAAACCAGTATCGAAATAGGATTTTGCACTGTCGTGAGCCAGAGATAGCGAAAGACATATGGCGAGATCTACTAAATGACAGACACAACTACTTTTCTCGGGAATTTTGCAAAGCTGCAAATCTCGAGTACAGAAATGATGTCCCTGCAGAGGATATCTGTGCTGAAGTCCTTGATGGTCATAAGGCAAGGAAGGTGCGATTCTGTACACCGGACAACTATCTCCTACATGATGGGAAAATGTTTATAATAGATTTTAAAGTGTCTGTTGATGATCGTACTTCTAGAGTTACGAGAGAGAAATACAATGAGATCTTCGGGGAAATATTTAACCCAGAAG…	6853	5'-AGUAGUGUACUCCUAUUUCGAAAACAAACAAAAAUAAUCU ******** ********* **** ** * * * 3'-UCAUCACACGAGGAUAAAUCUUUGUUUGUGAUGAAAACGU	8	18	18	13	11	13	4	8	7	6		A	G	U	A	G	U	G	U	A	C	U	C	C	U	A	U	U	U	C	G	A	A	A	A	C	A	A	A	C	A	A	A	A	A
Manzanilla virus	KF697150	AGTAGTGTACCCCTAGGTTACAACATACTACAATATCAAAACCGGAAATTCTGAGAATAATGAATCCAGAAAAAGTTGAAGAATACCGCTACAGGATTGGAAACTGTAGAGATCCGGAAAGAGCACAAGAGATATGGCGGGCCTTGTTAGTCGAGAGACATAATTATTTTTCTAGAGAATTCTGTGACTCTGCAGGCTGGGAATATCGCAATGATGTGCCCTCAGAGGATATTTGCTCAGAGGTGTTACCAAACCATATAGCAAAAGGAGTTAGATATTGCACCCCTGACAACTATTACATTGATGCAAATGGGAAAATCTACATCATTGATTTTAAGGTGGCTGTAGATGAAAAAAGTGCAAGAGAGACAAAAGATAAATACGATGAAATTTTTGGAG…	6916	5'-AGUAGUGUACCCCUAGGUUACAACAUACUACAAUAUCAAA ******** ******** *** * * * * 3'-UCAUCACACGGGGAUCCUUGUAAUUAUAUGAAUGUUCUCU	9	14	16	10	10	15	5	7	9	8		A	G	U	A	G	U	G	U	A	C	C	C	C	U	A	G	G	U	U	A	C	A	A	C	A	U	A	C	U	A	C	A	A	U
Utinga virus	KF697154	AGTAGTGTACTCCTAAAAGCAAACTGACAAAAAAACTTTAATAATGGATTTAGCGTCGCAATTTCGCAACAGAATCCTCGCCTGCAACGATGCTGAAGTAGCTAAGGATATCTGGAGAGATCTTTTAAATGAAAGGCATAACTACTTTAGTAGAGAATTTTGCAGGGCCATTGATCTGGAATATAGGAATGACATTCCTTCTGAGGATATATGCATGGAAGTGCTTGATTATGATCAAGCAAAAAAAGTTAGGTACTGTACACCTGACAATTACCTAATTGACAATGGTAAAGTCTACATTATAGACTTTAAAGTCTCTGTTGATGACAAAAGTGCAAAGCTAACTAAAGAAAAATATGATTCTATATTTGGTGAAGTGTTTGAGCCAAATGGGATTGA…	6886	5'-AGUAGUGUACUCCUAAAAGCAAACUGACAAAAAAACUUUA ******** ******* **** *** * * *** 3'-UCAUCACACGAGGAUUCUCGUAAAACUAUAAAAUAUUAAU	9	18	19	17	9	12	5	4	7	7		A	G	U	A	G	U	G	U	A	C	U	C	C	U	A	A	A	A	G	C	A	A	A	C	U	G	A	C	A	A	A	A	A	A
Utive virus	KF697157	AGTAGTGTACTCCTAAAAGCAAACTGACAAAAAAACTTTAATAATGGATTTAGCGTCGCAATTTCGCAACAGAATCCTCGCCTGCAACGATGCTGAAGTAGCCAAGGATATCTGGAGAGATCTTTTAAATGAAAGGCATAACTACTTTAGTAGAGAATTTTGCAGGGCCATTGATCTGGAATATAGGAATGACATTCCTTCTGAGGATATATGCATGGAAGTGCTTGATTATGATCAAGCAAAAAAAGTTAGGTACTGTACACCTGACAATTACTTAATTGATAATGGTAAAGTCTATATTATAGACTTCAAAGTTTCTGTTGATGACAAAAGTGCAAAGCTAACTAAAGGAAAATATGACTCTATATTTGGTGAGGTGTTTGAGCCAAATGGGATTGA…	6886	5'-AGUAGUGUACUCCUAAAAGCAAACUGACAAAAAAACUUUA ******** ******* **** *** * * *** 3'-UCAUCACACGAGGAUUCUCGUAAAACUAUAAAAUAUUAAU	9	18	19	17	9	12	5	4	7	7		A	G	U	A	G	U	G	U	A	C	U	C	C	U	A	A	A	A	G	C	A	A	A	C	U	G	A	C	A	A	A	A	A	A
Buttonwillow virus	KF697160	AGTAGTGTACCCCTAGGTTACAAAATACAAAAGAGAAGATAAAAAATGAATACTGAAAAAGTCGAACAATACCGAATGAGGATTGAAGCATGTCGAGATCCAGAACGGGCTAAAGAAATATGGAGAGATTTGCTTTCTGATCGACATAACTACTTTGCAAGAGAGTTCTGTGATGCAGCTGACTGGGAATACAGGAATGATGTGCCTTCAGAAGATATCTGCTCGGAAGTTCTTCCGAATGATATAGCAAGGAAGGTAAGGTTCTGTACTCCTGATAACTACTTGGTTGATGAAAACCAGAAAGTGTACATCATAGACTTCAAGGTTGCTGTAGATGATAAAAGTTCAAAAGAGACTAGAGATAAATATAACCAAATCTTTGGGGAGATCTTTGAACCA…	6895	5'-AGUAGUGUACCCCUAGGUUACAAAAUACAAAAGAGAAGAU ******** ******** * ** ** ** * 3'-UCAUCACACGGGGAUCCUUGUAWUGAUAUUAAUACUCUUG	10	14	18	10	8	14	8	7	6	8		A	G	U	A	G	U	G	U	A	C	C	C	C	U	A	G	G	U	U	A	C	A	A	A	A	U	A	C	A	A	A	A	G	A
Mapputta virus	KJ481923	AGTAGTGTACTCTTGCATATAGAATTCCAAACACCATCAACAATGGATCCAGACATAAAGAAGCAATTAGAATTAAAGATCATGACATGCAGAGATCCTGCCATAGCTAGAGAAATTCACACTGAAATCTTAGAAATGCGCCATGATTACTTTGGTAAGGAAATATGCAAGTCTTTAAACTTGGAGTATAGAAATGATGTACCATTAGAGACAATTCTCCAAGAAGTTTGGGATGATTATGATTTAGAGCATGTTCCATTTATAACACCTGACAATTTTTTATTCGACAATAATTGTTTATATATAATTGATTATAAAGTATCTGTTTCAATGGAAAGTAGTTTGGCAACTATAGAAAAATATAATGAGAAAATGGAGCAGATAGGGCATTTACTGCCA…	6887	5'-AGUAGUGUACUCUUGCAUAUAGAAUUCCAAACACCAUCAA ******** ******* ******** * * ** 3'-UCAUCACACGAGAACGCAUAUCUUAUAGAUAAAAAUAAAA	9	18	15	20	11	9	5	4	9	7		A	G	U	A	G	U	G	U	A	C	U	C	U	U	G	C	A	U	A	U	A	G	A	A	U	U	C	C	A	A	A	C	A	C
Maprik virus	KJ481926	AGTAGTGCACTCTTGCCAATTTGAATTCAAATAAATAAAAGAGAATAAAAATGGATCAAATCAAACGTAATAATTACGAACAAAGAATCATGAACTGTCGGGATCCATCTCTTGCAAAAGAGATACATACTGATTTGCTACAAGACAGACACAACTATTTTGGAAGAATTTTCTGTCAAGCCATTGACATAGAATACAGAAATGACATACCATTCGAGAAGATCCTTGATGAAATAATGGATGATGTACAGATTGACAATATTCCTTTTTTTACACCTGACAATTATATATTTGTAAATAATAAACTCTACTTGCTTGATTACAAAGTTTCAGTTTCTATGGAAAGTACCACACAGACATTAGCTAAATATAGAGAAAAGATGGCATTGGTTGAGCTCT…	6843	5'-AGUAGUGCACUCUUGCCAAUUUGAAUUCAAAUAAAUAAAA ******* ******** ****** * * * ** 3'-UCAUCACACGAGAACGGAAAAACUUUAAGUAUCUAUUUAA	9	17	17	17	12	11	5	5	6	7		A	G	U	A	G	U	G	C	A	C	U	C	U	U	G	C	C	A	A	U	U	U	G	A	A	U	U	C	A	A	A	U	A	A
Buffalo Creek virus	KJ481929	AGTAGTGTACTCTTGTTACAAAACATTCTGTTTAATACAAAGCAAATATGGAACAAAACTTGAATCAGTTATTGGCCCGAATTAACGCAGCTAAGGAGGCCACAATTGCTAGAGATATCCATACTGATCTGATGCAATTAAGGCATGATTATTTTGGCCAAGAAATATGTAAAAGTTTAGATATAGAGTATAGAAATGATGTTCCATTAGAAAGGATTCTTGATGAAATTCTAGATGATAATGATATTGAAAACATACCATATATTACACCAGATAACTATTTACTTGTTGACAATACACTCTTTATAATTGATTATAAAGTATCTGTATCTATGGAAAGTACAACACAAACTCTAAAAAAATATGCAGAAAAATTAGAGCTAATTGAAGATTATATAC…	6921	5'-AGUAGUGUACUCUUGUUACAAAACAUUCUGUUUAAUACAA ******** ************** * * ** * * 3'-UCAUCACACGAGAACAAUGUUUUAUUAAGUUAAAAAGUUA	7	21	14	17	15	13	5	5	6	5		A	G	U	A	G	U	G	U	A	C	U	C	U	U	G	U	U	A	C	A	A	A	A	C	A	U	U	C	U	G	U	U	U	A
Bwamba virus	KJ867184	AGTAGTGTACTCCTATCTATACAGATACAAACAAACATAACCATGACTCTTGATAAGGATCTCATCTTAGAGTTCCAGCAACGAATTACAAGAGCTAAAGATGCCTGCACTGCTAAAGAAATAAATAGTGATTTACTAGAAGCAAGGCACAATTACTTTGGCTTTGAATACTGCAAATCAATAGATATTCAATACAGGAATGATGTATTCTTTAGTGATATAATCTTAGATATATATCCAGATATCAACCCTATTGATTATAAATTCCCAAATATAACGCCAGATAATTATGTATTTGTACATAATACATTATACGTTTTAGATTATAAGGTATCTGTATCTAATGAGACTTCCCAGATAACTTTCAATAAATATTATGAATTAACACGCGAGATATCT…	6934	5'-AGUAGUGUACUCCUAUCUAUACAGAUACAAACAAACAUAA ******** ********** ***** ** * 3'-UCAUCACACGAGGAUAGAUUUGUCUUAUAAGAUUAUAGGU	9	17	18	13	10	14	4	8	8	5		A	G	U	A	G	U	G	U	A	C	U	C	C	U	A	U	C	U	A	U	A	C	A	G	A	U	A	C	A	A	A	C	A	A
Nyando virus	KJ867190	AGTAGTGTACTCCTACATATAGAAAATCAACATGGATCAAAACCAATACCAACAATACCTTGCTAGGATAAGATCAGCAAGGGATGCCACAGTGGCAAAAGATATTGACACAGATCTATTGATGTCAAGGCATGATTACTTTGGTCAGCAAGTCTGTCGAGCTTTAGGCATTGAGTATAGAAATGATATCCCGCTTATTGATATATTCTTGGAAATTGATTCGGACTTTGACCCGTTATCAATGTCAATACCAGCTATCACTCCAGACAACTACCAGTTTGTAGATAACATCTTATTCATCATTGATTACAAAGTATCTGTTTCAAAAGATAGCTCAATCCAAACATTCAATAAATACACAGAATTGATAGGCCCCATTTGTAAGAATATAGGCATCAT…	6959	5'-AGUAGUGUACUCCUACAUAUAGAAAAUCAACAUGGAUCAA ******** ****** *** * ** * * * 3'-UCAUCACACGAGGAUAUAUCUUUUAUGACAGAUUAAACCA	7	16	17	15	10	12	6	5	7	8		A	G	U	A	G	U	G	U	A	C	U	C	C	U	A	C	A	U	A	U	A	G	A	A	A	A	U	C	A	A	C	A	U	G
Mojuí dos Campos virus	KJ867202	AGTAGTGTACTCCTACATACATTCAATTTAACCATGGAACAGACAACTTTCAATCAATTCCTATGCCGAATTAATGCAGCCAAGGATGCATCAACTGCAAAGGATATAGACATTGATCTAATGATGGCACGGCATGACTATTTTGGGAAAGAAATCTGCAGGTCATTAGGCATTGAATATCGTAATGATGTACCATTGGTTGACATCTTTCTTGATGTTTATCCAGATTTTGACCCATTGAGTGTTTCAATCCCTGCTGTGACACCTGATAATTACTATTTTACAAACGGCAAGCTCTACATCCTGGACTACAAGGTGTCTGTTTCAAAGGAAACTTCTCTCCAAACATCGATCAAATACGAACAAATCATGGCTGATATTGCTTCTGAATTCCCCATT…	6994	5'-AGUAGUGUACUCCUACAUACAUUCAAUUUAACCAUGGAAC ******** ****** * * *** *** * 3'-UCAUCACACGAGGAUAUGUAUAAUAGAAAAAUAUUAAAAA	6	17	14	21	12	10	5	5	9	4		A	G	U	A	G	U	G	U	A	C	U	C	C	U	A	C	A	U	A	C	A	U	U	C	A	A	U	U	U	A	A	C	C	A
Kaeng Khoi virus	KJ867205	AGTAGTGTACTCCTATACTAAACCTTATGGATAAACAACAGTATGATCAATTCATTGCACGGATTCGTGCAGCTACTGATCCATCTGTAGCAAAAGATATAGATACAGACTTGTTAATGGCACGGCACGATTATTTTGGGCGTGAATTATGTAAAGCTTTAAATATAGAATATAGAAACGATATACATATCACTGATATATTCCTTGAGATACTACCTGACTTCAATCCACTAGAAATAAATATGCCAAATATTACGCCAGACAATTACTTATTTGTAAATAACAAGTTATATGTGATTGATTACAAAGTATCTGTTAGCAAAGATACTGCTGTACAAACTTTCAATCGTTATAATGAAATATTTAGAGATGTTTGCCCAAAGCTTGGAGTTGCTTATG…	6866	5'-AGUAGUGUACUCCUAUACUAAACCUUAUGGAUAAACAACA ******** ************** * **** * 3'-UCAUCACACGAGGAUAUGAUUUGAAUAUAAAAUUUUAAUU	8	20	16	16	11	15	5	5	8	4		A	G	U	A	G	U	G	U	A	C	U	C	C	U	A	U	A	C	U	A	A	A	C	C	U	U	A	U	G	G	A	U	A	A
Guaroa virus	KM245524	AGTAGTGTACTCCTGAAAAAGAATACTAAATATCCTTCTTGAGAATCCAAAGAAGAGGATGGATCAGGCATTATATCAACAATTTGTGCGTCGGATTGAAAACGCCAAGGATGCCACAGTGGCAAAGGATATAGATGTTGATCTGCTGATTGCAAGGCATGATTACTTTGGCAGGGAACTGTGTAGATCATTAGGGATACAGTACAGGAATGATGTTCCTCTAGTTGACATCATAATTGAGATTATGCCAACTGTAGACCCTATGTCATTAGAAATACCAAATATCACTCCAGACAATTACATTATTATCAATGGCACACTAGTACTAATAGATTATAAAGTGTCTGTGAGTGATGAATCTACTATAATGACCCTAGAGAAATATAGAAGATGCATGGA…	6824	5'-AGUAGUGUACUCCUGAAAAAGAAUACUAAAUAUCCUUCUU ******** ******** ******** * ** * 3'-UCAUCACACGAGGACUUAAUCUUAUGAACAAACAAAAAUA	9	19	15	19	13	9	5	4	7	8		A	G	U	A	G	U	G	U	A	C	U	C	C	U	G	A	A	A	A	A	G	A	A	U	A	C	U	A	A	A	U	A	U	C
Perdões virus	KP691627	AGTAGTGTACTCCTATTTCAAAACAAACAAAAACAATCTCAAAATGTCGCAGCTGTTACTCAACCAGTATCGAAATAGGATATTGCACTGCCGTGAACCTGAAATAGCGAAGGATATATGGCGTGATCTATTGAATGATCGACACAACTACTTTTCTCGAGAATTTTGCAGAGCTGCAAACCTTGAGTATAGAAATGATGTCCCTGCTGAGGATATTTGCGCTGAAGTCCTTGATGGTTACAAAGCAAGGAAAGTGCGTTTTTGTACACCTGATAATTACTTACTGCATGACGGGAAAATGTATATAATAGATTTCAAAGTATCTGTAGATGATCGATCTTCCAGGATTACAAGGGAGAAATACAATGAGATTTTTGGAGAGGTGTTCAATCCAGAAGG…	6852	5'-AGUAGUGUACUCCUAUUUCAAAACAAACAAAAACAAUCUC ******** ********* ********* * * 3'-UCAUCACACGAGGAUAAAUCUUUGUUUGUGAUGAAAAUGU	8	20	18	13	10	14	3	8	9	5		A	G	U	A	G	U	G	U	A	C	U	C	C	U	A	U	U	U	C	A	A	A	A	C	A	A	A	C	A	A	A	A	A	C
Gan Gan virus	KR013232	AGTAGTGCACTCTTGCCAAATTGAATTCTAATAACTAAACCTTGAATAGAAAGATGGATCAGGTAAAAAGAGCCAATTACGAGAAAAGAATCAGCACCTGCAGAGATCCAGCCCTAGCAAAGGAGATACATAGTGATCTACTTTTTGACCGACATAACTATTTTGGGAGAATATTTTGCCAGGCTATTGATATAGAATACAGGAATGACATACCATTTGAGAAAATACTAGAAGAGATAATGGATGACGTTCAGATAGAGAATATACCATTTTTTACTCCTGACAATTATATATTTAGAAATAATAAGTTGTACTTATTGGATTATAAGGTTTCAGTATCTATGGAAAGCACTACACAAACCTTAGCTAAGTACAAAGAGAAGATGTCTCTTGTAGAAT…	6849	5'-AGUAGUGCACUCUUGCCAAAUUGAAUUCUAAUAACUAAAC ******* ******** ***** * ** * ** 3'-UCAUCACACGAGAACGGAAAAACUUUAAGUUUCUACUUAA	9	17	15	16	12	11	5	5	8	8		A	G	U	A	G	U	G	C	A	C	U	C	U	U	G	C	C	A	A	A	U	U	G	A	A	U	U	C	U	A	A	U	A	A
trivittatus virus	KR149249	AGTAGTGTACTCCTATCTACAAAAATTACAACGATTCTTTATTTCTTATTCAAAAGCAAGATGGAACCTGGTGAATATCAACAATTTTTAGCACGCATAAACAGTGCAAAAGATGCCTGCATTGCTAAAGATATTGATGTTGACCTACTTATGGCCAGACATGATTACTTCGGCAAAGAATTGTGTAAGGCACTAAATATAGAATATAGAAATGATGTTCCATTTGTAGATATAATTTTAGATATAAGACCAGATTTTGATCCACTATCTATAGAATTACCACATATCACACCTGACAATTACTTATACATCAATAATATTTTGTATATCATAGATTACAAAGTATCTGTATCAAACGAGAGTAGTGTTATTACGAATACCAAATATTACGAAATGACC…	6960	5'-AGUAGUGUACUCCUAUCUACAAAAAUUACAACGAUUCUUU ******** ******* *** ***** 3'-UCAUCACACGAGGAUAAAUGCUUUUAUAUGAUAAUUUCUU	7	16	14	13	14	16	4	5	8	6		A	G	U	A	G	U	G	U	A	C	U	C	C	U	A	U	C	U	A	C	A	A	A	A	A	U	U	A	C	A	A	C	G	A
Kairi virus	KR260738	AGTAGTGTACTCCCACTTATAGAACTTAAACAAAAGCTACAATAATCAACATGGATAGGGAATTGATGAATCAATTCCGGCTTAGAATTGAGCATGCCAAAACAGCAGAAGTTGCCAAGGATATAGATGTTGATCTATTGATGGCTAGACATGATTATTTTGGTAGAGAGCTCTGCAGGGCATTAAATATAGAATACAGGAATGATGTGCCGCTTGTTGATATACTATTAGAGATTATTCCTGACATAAATCCTATGAATTATGAAATACCTAATGTTACACCAGACAATTTTATATGGGATGGTAATACACTGATAATATTAGACTATAAAGTTTCAGTCAGCTCTGAGAGCTCAGAGATTACTCTACTGAAATATGAAAAATTGATAAAACCTCTTC…	6910	5'-AGUAGUGUACUCCCACUUAUAGAACUUAAACAAAAGCUAC ******** ****** ******* *** 3'-UCAUCACACGAGGGUAAAUAUCUCGAAAAGAAAAAAACAA	9	15	16	21	10	6	5	6	9	7		A	G	U	A	G	U	G	U	A	C	U	C	C	C	A	C	U	U	A	U	A	G	A	A	C	U	U	A	A	A	C	A	A	A
Laguna Larga virus	KX100111	AGTAGTGTACTCCTATATAAAGAAATTACAAAATAATAACATCTGAGAAATGGAGGATCAGATGTATGATCAGTTCTTAAAGAGAATTCAATCAGCTAAAACAGCTACTGTGGCTAAAGACATCAGCACAGACATCTTAGAAGCAAGACATGATTATTTTGGCAAAGAACTCTGTGCCTCAATTGGAATAGAGTATAAGAATAATGTTCTCTTAGATGAAATTATATTAGATGTTGTTCCTGGTGTCAATCTAATGAACTATAACATACCCAATGTTACTCCAGATAATTATATCTGGGATGGTGATTTCTTGATAATCCTGGATTATAAAGTGTCAGTTGGGAATGATAGTACTGACATAACTTACAAGAAATATACTTCATTGATTTTACCTGTTAT…	6883	5'-AGUAGUGUACUCCUAUAUAAAGAAAUUACAAAAUAAUAAC ******** ****************** ** 3'-UCAUCACACGAGGAUAUAUUUCUUUAACUAAAAAUACGAC	7	21	20	16	11	12	4	4	5	8		A	G	U	A	G	U	G	U	A	C	U	C	C	U	A	U	A	U	A	A	A	G	A	A	A	U	U	A	C	A	A	A	A	U
Tlacotalpan virus	KX100120	AGTAGTGTACTCCTATATAAAGAAATTACAAACTAAACCAAAAATAATATGGAGGACCAAATGTATGATCAATTCCTCAAGAGGATTCAGTCAGCTAAAACAGCCACTGTAGCAAAGGACATTAGCACTGACATTTTGGAAGCACGTCATGATTATTTTGGTCGAGAACTCTGTGCTTCAATAGGCATAGAGTTTAGGAACAACGTCCTCTTAGATGAGATCATCCTGGATGTTGCACCTGGAATTAACCTAATGAACTTCAATATACCAAATGTCACACCTGATAATTACATTTGGGATGATGATTTCCTAATTATAATAGATTACAAAGTCTCAGTAGGGAATGACAGTACTGAAATAACATACAAAAAGTATACAACTCTGATTTTACCAGTTATG…	6871	5'-AGUAGUGUACUCCUAUAUAAAGAAAUUACAAACUAAACCA ******** ****************** ** * * 3'-UCAUCACACGAGGAUAUAUUUCUUUAACUAUUUAAACGAC	8	22	19	14	10	14	4	4	7	8		A	G	U	A	G	U	G	U	A	C	U	C	C	U	A	U	A	U	A	A	A	G	A	A	A	U	U	A	C	A	A	A	C	U
Playas virus	KX100123	AGTAGTGTACTCCTATATAAAGAAATTACAAACTAAACCAAGAATAATATGGAGGACCAAATGTATGATCAATTCCTCAAGAGGATTCAATCAGCTAAAACAGCCACTGTAGCAAAGGACATCAGCACTGACATCTTGGAAGCACGTCATGATTATTTTGGTCGAGAACTTTGTGCTTCAATAGGCATAGAGTTTAGAAACAACGTTCTCTTAGATGAGATCATCCTGGATGTTGCACCTGGAATTAACCTGATGAACTTTAATATACCAAATGTTACACCTGATAATTACATCTGGGATGATGATTTCCTAATTATAATGGACTACAAAGTCTCAGTAGGGAATGATAGTACAGAAATAACATACAAAAAATATACAACCCTGATTCTACCAGTTATG…	6870	5'-AGUAGUGUACUCCUAUAUAAAGAAAUUACAAACUAAACCA ******** ****************** ** * * 3'-UCAUCACACGAGGAUAUAUUUCUUUAACUAUUUAAGCGAC	8	22	19	13	10	14	4	5	7	8		A	G	U	A	G	U	G	U	A	C	U	C	C	U	A	U	A	U	A	A	A	G	A	A	A	U	U	A	C	A	A	A	C	U
Fort Sherman virus	KX100132	AGTAGTGTACTCCTATATAAAGAAATTACAAAATAATAACATCTGAGGAATGGAGGATCAAATGTATGATCAGTTCTTAAAGAGAATTCAATCAGCTAAAACAGCTACTGTGGCTAAAGACATCAGCACAGACATCTTAGAAGCAAGACATGATTATTTTGGCAAAGAACTCTGTGCCTCAATTGGAATAGAGTATAAGAACAATGTTCTCTTAGATGAGATTATATTAGATGTTATTCCTGGTGTCAATCTAATGAACTACAACATACCCAATGTTACTCCAGATAATTATATCTGGGATGGTGATTTCTTGATAATCCTGGATTATAAAGTGTCAGTTGGGAATGATAGTACTGACATAACTTACAAGAAATATACTTCATTAATTTTGCCTGTTAT…	6883	5'-AGUAGUGUACUCCUAUAUAAAGAAAUUACAAAAUAAUAAC ******** ****************** ** 3'-UCAUCACACGAGGAUAUAUUUCUUUAACUAAAAAUACGAC	7	21	20	16	11	12	4	4	5	8		A	G	U	A	G	U	G	U	A	C	U	C	C	U	A	U	A	U	A	A	A	G	A	A	A	U	U	A	C	A	A	A	A	U
Cache Valley virus	KX100135	AGTAGTGTACTCCTATATAAAGAAATTACAAACTAAACCAAAAACAATATGGAGGACCAAATGTATGATCAATTCCTCAAGAGGATTCAATCAGCTAAAACAGCCACTGTAGCAAAGGACATCAGCACTGACATTTTGGAAGCACGTCATGATTATTTTGGTCGAGAACTTTGTGCTTCAATAGGCATAGAGTTTAGAAACAACGTTCTCTTAGATGAGATCATCCTGGATGTTGCACCTGGAATTAACCTGATGAACTTCAATATACCAAATGTTACACCTGATAATTACATCTGGGATGATGATTTCCTAATTATAATGGATTACAAAGTCTCAGTAGGGAATGATAGTACAGAAATAACATACAAAAAATATACAACCCTGATTCTACCAGTTATG…	6870	5'-AGUAGUGUACUCCUAUAUAAAGAAAUUACAAACUAAACCA ******** ****************** ** * * 3'-UCAUCACACGAGGAUAUAUUUCUUUAACUAUUUAAGCGAC	8	22	19	13	10	14	4	5	7	8		A	G	U	A	G	U	G	U	A	C	U	C	C	U	A	U	A	U	A	A	A	G	A	A	A	U	U	A	C	A	A	A	C	U
Wolkberg virus	KX470551	AGTAGTGTACTCCTATACTAACTTCACTTATCACTAAAATGGACGACCAACTCTATAATCAATTTTTAAGGAGGATAAGAGTGGCAAGCGACCCTGCAGTCGCTAAAGACATAGATACAGACATATTAATGTCAAGGCATGATTATTTTGGAAGAGAAATTTGTAGGGCTTTAGAAATAGAATATCGAAACGATGTTCCAATAATTGACATTTTTTTAGAAGTACAGCCGGATTTTGATCCAATGAGATATACTATACCGAATATAACACCTGACAATTACTTATATAGGAATGGGACTTTATATATCATAGACTACAAAGTTTCAGTTTCTACTGAAAGCTCAATCCAGACAAACAAACGGTATAGAGATATTCTGGACAGTATTTGCCCAATAATTG…	6873	5'-AGUAGUGUACUCCUAUACUAACUUCACUUAUCACUAAAAU ******** ************* * ** * * * * 3'-UCAUCACACGAGGAUAUGAUUGGAAUGUGAUAUAAAUAAA	9	19	14	17	14	11	3	8	9	4		A	G	U	A	G	U	G	U	A	C	U	C	C	U	A	U	A	C	U	A	A	C	U	U	C	A	C	U	U	A	U	C	A	C
Jerry Slough virus	KX817318	AGTAGTGTACTCCTATTTACAAAACTTACAAATACAAGTAATTTCTTCAAAACGAATATGGATAATACAGAATATCAACAATTCCTTGCGCGTATCAATTCAGCTAAAGATGCATGTGTTGCTAAAGACATTGATGTTGATTTACTAATGGCAAGACATGACTACTTTGGCAGAGAATTATGTAAATCACTAAACATAGAATATAGAAATGATGTCCCATTTGTGGATATCCTGTTAGATATAAGACCTGATATAGACCCTCAAACACTGGAAATTCCTCATATAACACCAGACAATTACCTATATGTAGACAATATTTTATATATTATAGATTATAAGGTTTCTGTTTCTAACGAGAGTAGTGTTATAACTAATACAAAGTATTTTGAAATGACTAGA…	6957	5'-AGUAGUGUACUCCUAUUUACAAAACUUACAAAUACAAGUA ******** ************** * *** 3'-UCAUCACACGAGGAUAAAUGUUUAUAUAUGAUAUUCGACA	7	19	17	15	12	13	4	6	7	6		A	G	U	A	G	U	G	U	A	C	U	C	C	U	A	U	U	U	A	C	A	A	A	A	C	U	U	A	C	A	A	A	U	A
Keystone virus	KX817321	AGTAGTGTACTCCTACCTATAAAACTTACAAAATCGTATATTATTCACAATCGAAAATATGGATCAGAATGAATACCAACAATTCTTGGCAAGAATCAACTCAGCCAAGGATGCTTGTGTGGCAAAAGATATAGATGTTGATTTACTTATGGCAAGACATGATTATTTCGGGAGAGAGCTATGCAAATCTTTAAACATAGAATATCGAAATGATGTGCCTTTTGTAGATATTGTTCTAGACATTAAGCCTGAGATTGACCCACTATCTTTAGAAATCCCTCATATAACTCCAGACAATTACTTATATGTAAACAATATACTCTATATAATTGACTATAAAGTATCTGTATCCAATGAGAGTAGCATTATTACTAATACTAAGTATTTTGAACTAACTAG…	6961	5'-AGUAGUGUACUCCUACCUAUAAAACUUACAAAAUCGUAUA ******** ************** * * * * 3'-UCAUCACACGAGGAUGGAUAUUUAAAUAUGCUAAAUUAAA	8	18	16	17	12	12	4	6	8	5		A	G	U	A	G	U	G	U	A	C	U	C	C	U	A	C	C	U	A	U	A	A	A	A	C	U	U	A	C	A	A	A	A	U
Lumbo virus	KX817324	AGTAGTGTACTCCTATCTACAAACCTTACAAAAACTTTAGTTAAAAACCCACCATAAGTGTCATGGACCACCAGGAGTACCAACAATTCCTGGCTAGAATCAATACAGCAAGAGATGCATGTATTGCTAAAGATATTGATGTTGATCTTCTAGTAGCTAGGCATGACTATTTTGGGAGAGAATTATGCAAATCTCTGAATATTGAATACAGGAATGATGTACCATTTATAGACATAATCTTAGATATAAGACCTGAAGTTGACCCTTTAACAATAGATGCCCCTCATATTACTCCTGATAACTATCTGTATATAAATAATATACTATATCTAATAGATTATAAGGTGTCTGTATCCAATGAGAGTAGTATAATAACATATGACAAATATTACGAGCTAA…	6980	5'-AGUAGUGUACUCCUAUCUACAAACCUUACAAAAACUUUAG ******** *********** ** ** * * ** 3'-UCAUCACACGAGGAUAGAUGCUUAGACAUGUCAUUAACAA	9	18	15	15	12	10	4	7	9	8		A	G	U	A	G	U	G	U	A	C	U	C	C	U	A	U	C	U	A	C	A	A	A	C	C	U	U	A	C	A	A	A	A	A
San Angelo virus	KX817330	AGTAGTGTACCCCTATCTACAAAAATTACAAATATCAATATAAACAACCAACAAAAGCATAATGGACTATAATGAATATCAACAATTCCTTGCGAGGATCAATGCTGCAAAGGATGCCTGCGTAGCTAAGGACATTGATGTTGACTTACTCATGTCCAGACACGACTATTTTGGGAAAGAACTCTGCAAATCTTTGAACATCGAGTATAGGAATGATGTACCATTCATAGATATAATACTAGACATTAAACCTGAGACAGACCCGTTAGCAATAGAAGCTCCAAATATAACACCTGACAATTATTTATTCGTAAACAACATACTATATATCATAGATTATAAAGTCTCTGTCTCAAATGAAAGTAGCGCAATAACATTTGACAAATACTACGAACTAAC…	6941	5'-AGUAGUGUACCCCUAUCUACAAAAAUUACAAAUAUCAAUA ******** * ************ *** * * * * 3'-UCAUCACACGAGGAUAGAUGUUUAAGAUGAUAAAAAUCUA	9	19	18	17	11	11	3	7	8	5		A	G	U	A	G	U	G	U	A	C	C	C	C	U	A	U	C	U	A	C	A	A	A	A	A	U	U	A	C	A	A	A	U	A
Serra do Navio virus	KX817333	AGTAGTGTACTCCTACCTATAAAACTTACAAATTCTTTATCATACAACACAGTTAAGATGGAGCAAACTGAATACCAACAATTCCTAGCTAGAATCAATTCAGCTAAGGATGCATGTGTTGCAAAGGACATAGATGTAGATCTACTGATGTCTAGACATGATTACTTTGGCCGTGAGTTATGCAAATCCTTGAACATAGAGTATCGGAATGATGTGCCTTTTATAGATATAATATTAGATATTAGGCCAGATATAGACCCATTATCGTTGGATATACCGCATATAACACCTGATAATTATCTATATATAAATAATATTCTATATATTATTGATTATAAAGTATCTGTATCCAATGAGAGTAGCATCATTACAAATACTAAATATTTTGAATTAACAAGA…	6958	5'-AGUAGUGUACUCCUACCUAUAAAACUUACAAAUUCUUUAU ******** ************** * ** *** 3'-UCAUCACACGAGGAUGGAUAUUUACAUAUGAUAUAAAACG	8	20	14	16	15	11	3	7	8	6		A	G	U	A	G	U	G	U	A	C	U	C	C	U	A	C	C	U	A	U	A	A	A	A	C	U	U	A	C	A	A	A	U	U
South River virus	KX817336	AGTAGTGTACTCCTATTTACAAAACTTACAAATACCAATAATCACTTTAGAGTGACTATGGATAACACAGAATATCAACAATTTCTAGCTCGCATTAATGCAGCAAGGGATGCATGTGTCGCAAAAGATATTGATGTGGACTTATTAATGGCAAGACATGATTATTTTGGGAAAGAACTTTGCAAATCGTTAAATATAGAATACAGGAATGACGTTCCTTTTGTAGATATATTATTAGATATAAAGCCAGATATAGACCCCTTGACATTAGAAATTCCACATATAACCCCAGATAATTATCTATACTTAGACAACGTTTTATATATAATAGACTATAAGGTTTCTGTATCCAATGAGAGTAGTATCATAACTAATACAAAGTATTTTGAGATGACTAGA…	6966	5'-AGUAGUGUACUCCUAUUUACAAAACUUACAAAUACCAAUA ******** ************** * *** 3'-UCAUCACACGAGGAUAAAUGUUUAUAUAUGAUAUUACAUG	7	19	17	15	12	14	3	6	8	5		A	G	U	A	G	U	G	U	A	C	U	C	C	U	A	U	U	U	A	C	A	A	A	A	C	U	U	A	C	A	A	A	U	A
Pueblo Viejo virus	KX900438	AGTAGTGTACTCCTCATACAATTAATAATTAAAACTCTAAAACAAAAATGAACGAAACCTTGGAAGACGACCTGAAAGCTCTGGAAGGACGACTCAAAGGTGTAAGAGAAACGTCCGATGGTAAAGAACTGTTTACAGCAATTCTAGTCCGAAGGCATGACTACTTTGGTTATGAACTTTGTAAGGCAATGGATATACCATATAGGAATGATGTAAAATTAGTAGACATTCTGCATGAGTGTTTTCATGATATTGATACTGGAGACATTGTTATTCCTAACATAACACCGGATAACTTTATCTACGACGGTGAGATCCTAACTATTTTAGATTATAAAGTCTCCGTCTCTCTAGAAAGCACTGAACACACAATAGACAAATACACTAAAGAATTAGACA…	6948	5'-AGUAGUGUACUCCUCAUACAAUUAAUAAUUAAAACUCUAA ******** ********* ****** * 3'-UCAUCACACGAGGAGUAUAUUAAUUUAAUUAACAUUCAAA	7	17	17	17	13	13	3	4	7	6		A	G	U	A	G	U	G	U	A	C	U	C	C	U	C	A	U	A	C	A	A	U	U	A	A	U	A	A	U	U	A	A	A	A
Murutucú virus	MG029284	AGTAGTGTACCCTTGTTTACTTATTACAATTAGTTCACAACCAGGAAACACAGTATGGCAATATTACTTGGCGATGTCATTAGACAGTATACGGCCAGAATACGTGCTTGTGCCAGTCCTGAGATTGGCAGAGACATTTTGGCAGAAATAACAATGACACGGCATAATTATTTTGCCCAACAATTCTGTGAGGCAATCAATATTGAATATAGGAATGACGTTCCAGCTGCTGACATCATACTAGAGATGAATCCAGCATTGGATCTGAGAACAATTAAAATCCCAAATGTAACACCTGATAATTATTACAGAGATGGAGCAAAGATTTACATAATAGACTTCAAGGTCTCTGTAAGCGATGAATCAGCAATGCATACATACAAGAAATATGACACTTTG…	6973	5'-AGUAGUGUACCCUUGUUUACUUAUUACAAUUAGUUCACAA ******** ****** *** * * * ** 3'-UCAUCACAAGGGAACUAAUAUAAUAAUGCAGACACACUCA	8	14	12	18	16	8	5	5	7	9		A	G	U	A	G	U	G	U	A	C	C	C	U	U	G	U	U	U	A	C	U	U	A	U	U	A	C	A	A	U	U	A	G	U
Nepuyo virus	MG029287	AGTAGTGTACCCTTGCTTTGAACACTCTAACTTGGTTTCAAAGTAAAGCGCTTCGAGAATGGCAATCCTCTTGGGAGATGTGATAAGGCAGTATAATGCGCGAATCCGGGCTTGTACGAACCCTGAGCTTGGAAGAGATATTCTATCTGAAATAACAGTTATTCGCCATAACTACTTTGCTCAACAATTTTGTGACGCAATAAATATAGAATATAGAAATGATGTTCCAGCAATAGAAATCATACAAGAAATGGTTCCGAATCTTGACCCATTAACGATAAAGATACCGAATATTACACCGGACAATTATTATAGAGACGGCACAAAAATTTACATCATTGATTTTAAGGTATCAGTCAGTGATGAATCATCAATTTATACGTATAGGAGATACAATGC…	6960	5'-AGUAGUGUACCCUUGCUUUGAACACUCUAACUUGGUUUCA ******** ****** ** * * * 3'-UCAUCACAAGGGAACAAAUAUAUGAACGCAAUCAAUUUAU	7	12	9	18	15	10	7	5	9	7		A	G	U	A	G	U	G	U	A	C	C	C	U	U	G	C	U	U	U	G	A	A	C	A	C	U	C	U	A	A	C	U	U	G
Lokern virus	MG828823	AGTAGTGTACTCCTATATAAAGAAATTACAATAAAACCCATTCCAAAAATGGAGGAACAATTATATGAACAATATATTAAAAGGATTCAATCAGCAAAAACAGCAACTGTTGCAAAAGACATCAACAGTGACATTTTGGAAGCACGTCATGACTACTTTGGTCGTGAATTATGCATGTCTATTGGGATTGAATATAAGAATAATGTGTTACTCGATGAAATAATCTTGGATATTATCCCAGGTGTGAATTTGTTAAATTACAACATACCAAATGTTACACCAGATAACTATATTTGGGATGGCGAGTATTTGATTATCTTGGATTATAAAGTTTCTGTAGGACATGATAGTACTGACATAACATATAAAAAATATACTTCTCTTATTCTCCCCGTTATG…	6864	5'-AGUAGUGUACUCCUAUAUAAAGAAAUUACAAUAAAACCCA ******** ************ ** * ** ** 3'-UCAUCACACGAGGAUAUAUUUUCUUUAACUUUAAAAACGU	7	20	19	14	10	15	4	4	7	7		A	G	U	A	G	U	G	U	A	C	U	C	C	U	A	U	A	U	A	A	A	G	A	A	A	U	U	A	C	A	A	U	A	A
Northway virus	MH484312	TGTACTCCTATATAAAGAAATTACAAACAAAAACATTCTTATAATGGAGGATCAAGTATATGATCAATATCTTAGAAGGATCCAATCAGCAAAGACAGCCACTGTGGCCAAGGACATAAGCACTGACATCCTTGAGGCACGTCACGACTACTTTGGTCGTGAACTTTGTTCTTCTATTGGAATAGAATATAAAAACAATGTCCTATTAGATGAGATAATACTGGATGTTATTCCTGGTGTAAACTTATTGAATTATAATATACCAAATGTCACACCAGATAATTACATCTGGGATGGGGAATTTTTAATCATCCTGGATTACAAAGTCTCCGTTGGTCATGATAGCACAGAAATTACTTACAAAAAATACACCTCATTAATTCTTCCAGTCATGGACCA…	6862	5'-UGUACUCCUAUAUAAAGAAAUUACAAACAAAAACAUUCUU *** ****************** * * * ** ** 3'-ACACGAGGAUAUAUUUCUUUAACUAGUCAUAUGACAAAAA	5	23	19	17	12	12	2	5	7	6		U	G	U	A	C	U	C	C	U	A	U	A	U	A	A	A	G	A	A	A	U	U	A	C	A	A	A	C	A	A	A	A	A	C
jonchet virus	KP710232	AGTAGTATACCGGGACCAAATATGAAGAGTTACAAGATATCTCTTGCAGAAATAAATGAACTAATAGTTGTGGAGGATGTGCATGATGTTTTTCAAGCGTATGACAGATGGGCGCAAACCATCAAGCTAAGAGCTGATGCATCTGAGAAGCTCGTGGAAAACGTGATCAGATCATCACCAACAGTGCCAACCCACAGCATTGGAGATGCCCCGGTAAATGATTTCTTATCCATGATCAATGCAAACCAGATAACGGAACACAAAAGGAAAAGCCCGGACTTGCTGATATTCATACAAGGGTCAAACACTTTGTATTTAGGAGATGTGGCGGTAACCAGGAGTGCTAGGAGGGTGAGAAGCATAAAATCTGAGAAGTATGAGCCACTCAGACAGGAGATA…	6904	5'-AGUAGUAUACCGGGACCAAAUAUGAAGAGUUACAAGAUAU ****************** * * * * * ** 3'-UCAUCAUAUGGCCCUGGUGUGUUGAACGAGAACAGUUCUA	10	15	17	10	9	12	9	10	5	8		A	G	U	A	G	U	A	U	A	C	C	G	G	G	A	C	C	A	A	A	U	A	U	G	A	A	G	A	G	U	U	A	C	A
Ferak virus	KP710246	AGTAGTAAACACACCAATAACCAAACTTAAATCAAAATGTCTCATATAGAAGAATTACTAGTGGAGCAGGAAGACCTTGATGACCCACATAAAGCGGTGGAGAAGTCACAGTGGTTTCTAGATGAACGGTCAAAGGCTGCAGAGGGATATATACGCAATTATCTGATAATCCTGGACCCCGAAGGGTCCTTTCATGACAGTGAAGTAAACCAATTCCTTATCCATAGGGAATTGAACCCCATACCTACTACAAATCAGCAATCTAGAAAGACACCGGATCTAATGTGTTTATACAAGAACATACTGATAGTAGGAGATGTGGCAGTTAGTAGGTCTCCTGAGGAAACAAGTGTTAGAAAAGAAATAAAATATAGAATGCTCATAGACGCCATCAAATTG…	6938	5'-AGUAGUAAACACACCAAUAACCAAACUUAAAUCAAAAUGU *************** ** * ***** * **** 3'-UCAUCAUUUGUGUGGAGAUAGAUUUGAGACUUAUUUUCGG	8	20	21	9	8	17	3	10	8	4		A	G	U	A	G	U	A	A	A	C	A	C	A	C	C	A	A	U	A	A	C	C	A	A	A	C	U	U	A	A	A	U	C	A
sandfly fever Sicilian virus	GQ847513	ACACAAAGGCGCCTGTACAAAATGAATTCCATAATAGAACGTCAAGAACCTCTAGGAGAAGGTTTCACAAGACGTCAGCTAACACATTGCAGTGACTCATTGATGAATGCCTATCTGCCTCAATTTGTGATCTTACCTGATAAAGATGGAGTTTCAATAGAGATTGACAGGGAGAGCTTTGACTTGAACTCAACCACTGGCAACAGCATGAAGAACGAGAGATATCAGTTTTCAGCATTGCCTAACTTTGTCCATGATTTCACATTTGGGCATTTAACTCCTCTTACAGATGTCCCCTTTGTCAGTGCTTTTGGCAAATTCAGAGATGGTTATGACCATTTGAGCCCCGATGTGATCTTCAAGACAACCGCAAATAGCTTTTTTATTGTGGAATTCACA…	6439	5'-ACACAAAGGCGCCUGUACAAAAUGAAUUCCAUAAUAGAAC ******** * * * * * * * ** 3'-UGUGUUUCUGGCGGACAUUACAUUAUUACCUUAUUACUGU	6	11	18	8	7	18	6	7	9	7		A	C	A	C	A	A	A	G	G	C	G	C	C	U	G	U	A	C	A	A	A	A	U	G	A	A	U	U	C	C	A	U	A	A
Turuna virus	HM119431	ACACAAAGAAGCCCAAACTATGGAAGAAATACTAAAAAAACAAGTGATCCCAACTGGGACGGGATTAAACAGGCCAGAGTTGAAACATTTTGATGACACAATAATGGATGTTGAGATCCCTTTCTTTCACATAACGAAGTGTGACGGTTTCATGAGAATAGATCTAGATTTAAATAGTGGTGTTGATTACTCAACGGTGGGATCATCATTGAATGCCGTTATTGAGGTGCCAGATAAATCACTGCCTAATTTAATACATGATGTTGTGTTTTCTCATTTGGCTGACACTACTGATACTCAATTTTCTGAAAAATTTGGAGTGAGATCTGATACGTATGATCACTTATCACCAGATATAATAATCAAGACTGCTGCTGGCTCTTATTATGTAGTAGAATT…	6405	5'-ACACAAAGAAGCCCAAACUAUGGAAGAAAUACUAAAAAAA ********* ** * ** * *** ** 3'-UGUGUUUCUGGCGGGAAUAGACUUGUGAAAUGUAAUUACA	7	13	24	11	4	14	5	11	7	4		A	C	A	C	A	A	A	G	A	A	G	C	C	C	A	A	A	C	U	A	U	G	G	A	A	G	A	A	A	U	A	C	U	A
Nile warbler virus	HM566159	ACACAAAGACGCCAAGATGCTTCTAGCGATATCATCAAGAACCACTCATGTCCAGGGTCTCAACTGCCCTCCAGCAGTCACCCACACCTCCAGTCACATGAGGCCTCCAATCCCTGCCTTCCTCTTATGGACCGAGGGATCAGAAGTACTGATAGACTTTGATCTGGACAGCCTTCCTGTTGGATCAGTCACCGGCTCTTCTATAGGCCCAAAATTCAAGATAAAAACGCAGTCTGCATCCTCCTTTGTCCATGACTTCACATTTGCACATTGGTGTGATGCATCTGATATGCCTCTGAGGGACCATTTCCCTATAGTCAATGACACTTTTGACCACTGGACTCCTGATTTCATTGCACAGAGACTGGATGGAAGCAAAGTGGTAGTGGAATTCACCAC…	6425	5'-ACACAAAGACGCCAAGAUGCUUCUAGCGAUAUCAUCAAGA ******** * * * * * 3'-UGUGUUUCAGGCGGUUCUACUUUCAUUUCCUUUCUUUCUC	5	8	16	3	7	21	7	6	10	10		A	C	A	C	A	A	A	G	A	C	G	C	C	A	A	G	A	U	G	C	U	U	C	U	A	G	C	G	A	U	A	U	C	A
Precarious Point virus	HM566181	ACACAAAGACGCCAAGATGTTACTAGCGATTTGTTCTAGGAGTGAGACAAATCAAGGACTGGACTGCCCTCCTGCAGTCACCTATACCTCTAGTCACATGAGGCCTCCCATTCCTTCTTTCCTCTTGTGGACAGATGGCTCAGACATAATGATTGACTTTGATTTGGACACTCTTCCAGCAGGATCAGTGACAGGATCCTCCATTGGTCCAAAATTTAAACTCAAGTCAAAGGTGGCCTCGTCATTCATCCATGACTTCACTTTTTCTCACTGGTGTGACTCCACTGACGTTCCCCTTAAGGATCATTTTCCTCTGGAAAATGATACTTTTGACCATTGGACTCCAGATTTCATTGCTAGAAGGCTGGATGGCAGCATGGCGGTGGTGGAGTTCACCAC…	6466	5'-ACACAAAGACGCCAAGAUGUUACUAGCGAUUUGUUCUAGG ******** * * * * ** 3'-UGUGUUUCAGGCGGUUCUACUUUCAUUUAGUUAGUUAUUG	5	9	13	6	10	20	9	9	8	5		A	C	A	C	A	A	A	G	A	C	G	C	C	A	A	G	A	U	G	U	U	A	C	U	A	G	C	G	A	U	U	U	G	U
Uriurana virus	HM566189	ACACAAAGACGCCCAACTATGAATCAAATAATCGACAATCAACCAGCTTTGAATCCTGGTTACAACTGTAGGCAACTTGTGCACTATGACTGCACCCTATATAATCTTGAACTACCTACTTTTGAGATAGAAAGGTGTCGGGGTTACATTAGAATTGATCTTGACCCCGCATCTCATTCTGCTATCTCAACAGTTGGCTCAACACTACAGAAGTCAATGACTATACAAGATGTCAAGCTCTCCAATCTTGTTCATGATGTTACTGTTGGTCATCTCACACCAACCACTGACAAGCAGTTTTGCTCAGTATTTCCAATCAAAGGGGATGGTTTTGATGGACACTCTCCTGATTTGATTGTGGATATTGGAGGATCTACATACTATGTGGTAGAGTTCACC…	6417	5'-ACACAAAGACGCCCAACUAUGAAUCAAAUAAUCGACAAUC ********** ** *** * **** * * * 3'-UGUGUUUCUGGCGGGAUAUAAGUUUCUUAUGAAUGAUAAA	6	17	19	11	6	16	4	10	11	3		A	C	A	C	A	A	A	G	A	C	G	C	C	C	A	A	C	U	A	U	G	A	A	U	C	A	A	A	U	A	A	U	C	G
Zaliv Terpeniya virus	HM566191	ACACAAAGACGCCAAGATGCTTTTAGCGATATGCTCGAGAACAAATCCTCAGCGGGGACTAAACTGTCCACCTGCAGTGACCTATACATCGAGTCACATGAGACCACCCATCCCATCCTTCTTGCTGTGGACAGAGGGATCGGATGTTCTGATGGACTTTGACCTGGACACCATCCCTCCAGGATCAGTCACTGGATCTTCAATTGGTCCGAAATTTAAGGTGAAGACTCAGGCTGCTTCATCATTTGTCCATGATTTCACCTTTGCACATTGGTGTGATGCATCAGACATGCCGCTAAAGGATCATTTTCCTCTAGTGAATGACACATTTGATCACTGGACTCCTGATTTCATTTCTCAGAGGCTCGATGGAAGCAAGGTTGTTGTTGAGTTCACAAC…	6422	5'-ACACAAAGACGCCAAGAUGCUUUUAGCGAUAUGCUCGAGA ******** * * * * * * *** 3'-UGUGUUUCAGGCGGUUCUACCUUCAUUUUCUUCUUUUUCU	7	10	14	3	8	22	9	6	9	9		A	C	A	C	A	A	A	G	A	C	G	C	C	A	A	G	A	U	G	C	U	U	U	U	A	G	C	G	A	U	A	U	G	C
Grand Arbaud virus	JF838327	ACACAAAGACGCCAAGATGTTATTAGCGATTTGCTCAAGAGTACCACAACAGCCTGGACTACAATGCCCTCCAGCAGAAACCTTCCAGTCCAGCCACATGAGGCCTCCAATACCACGGTTTCTTTTATGGACTGATGGTTCCGATGTCATTATAAACTTTGATCTTGAATCTCTTCCTCCTGGCTCTGTCACTGGATCTTCCATTGGACCCAGGTTTAATCTTAAGGCCCAAACAGCCTCTTCCTTCGTACATGACTTCACCTTTGCACATTGGTGTGATGCTGCAGATATGCCCCTGAGAGATCATTTTCCTTTAGTGAATGATACATATGACCATTGGACACCTGATTTCATTTCAAAGAGGCTGGATGGGAACATGGTTGTTGTTGAATTCACCAC…	6513	5'-ACACAAAGACGCCAAGAUGUUAUUAGCGAUUUGCUCAAGA ******** * * * *** ** * * ** 3'-UGUGUUUCAGGCGGUUCUAAAUUCGUUUUAUUAGGUUACU	7	13	15	7	9	19	8	9	8	5		A	C	A	C	A	A	A	G	A	C	G	C	C	A	A	G	A	U	G	U	U	A	U	U	A	G	C	G	A	U	U	U	G	C
Murre virus	JF838330	ACACAAAGTCGCCAAGATGTTATTAGCGATTTGCTCAAGAACCAATCCCATCCGTGGACTTAACTGTCCGGCTGCGGTGACTTATACTTCTAGCCATATGAGACCACCTATCCCAGCATTCCTGCTGTGGACAGAAGGCTCTGATGTTTTGATCGACTTTGACCTTGATACCTTGCCAGCTGGATCAGTGACTGGATCTTCCATCGTCCCAAAATTTAAGATTAAAACCCAGCTGGCATCATCCTTCATACATGATTTTACGTTTGCTCATTGGTGTGATGCTTCTGACATGCCACTGAGAAATCACTTCCCATTGGAGAATGACACTTTCGACCACTGGACTCCAGATTTCATTGCAAAGAGACTGGACGGGAGCATGGCGGTTGTTGAGTTTACAAC…	6477	5'-ACACAAAGUCGCCAAGAUGUUAUUAGCGAUUUGCUCAAGA ********** * * * ** * *** 3'-UGUGUUUCAGGCGGUUCUAGUUCAUUUUGUUAGUGAAUCU	6	13	14	6	10	19	8	10	8	5		A	C	A	C	A	A	A	G	U	C	G	C	C	A	A	G	A	U	G	U	U	A	U	U	A	G	C	G	A	U	U	U	G	C
Tehran virus	JF939846	ACACAAAGAGGCCCAATTATGGAAAGAATCCTTAGAAAACAACCAAACCCTGAGAAGACCTTAACGATTCACCCTTTGAGACGTTATGAGTCTTCAATCTATGACACCCCAATACCAGCTTATGTTGTCAAACACAGCTCTGATGGGGTAACCATAGATATTGCCACTTCTGAGCTAGCAGATGGGCAATCTGGGTCTACCATTCAGCCTTTTGAAAGTGTCCCTGCTCAGAACTTGACTCTATTCAAGCATGATTTCACCTTCGGTCACCTGGCTGACACCACAGACAGGAAGTTTGTTGAGGTTTTTGGGGTTCTTGAAAATAGGGCTGATGACTCAGACTACCAGTCCCCTGACATGATTATAGAGACTGAAACAGGACATGTATATGTTGTTGAA…	6403	5'-ACACAAAGAGGCCCAAUUAUGGAAAGAAUCCUUAGAAAAC ********* ** * * * * * * * * ** 3'-UGUGUUUCUGGCGGGUUAAGUAUGUAUGAAAUUUAGUAUG	6	15	19	9	6	17	7	12	8	2		A	C	A	C	A	A	A	G	A	G	G	C	C	C	A	A	U	U	A	U	G	G	A	A	A	G	A	A	U	C	C	U	U	A
Toros virus	KP966619	ACACAAAGGCGCGTGTACATCATGAATTCCATAATAGAAAGACAAGAACCATTACATGATGGCTTCACAAAGCGCCAGCTTGTGCACTACAATTCAACCTTGATGAACGCCTATTTGCCTGTATATATTGTTGTTTCTGACAAAGACGGTGTAAGCATAGAGGTAGACAGAGATAATTTTGATATTGGGTCTGGAACTGGGAAGAGCATAAAAGACGAAAGATACGGCTTTCAGAACCTGCCGAATTTTGTCCATGACTTCACATTTGGACAATTATCTGCATTGACAGATGTTCCGTTCCATAGTGTGTTTGGGAAGAGGAGAGATGGTTTCGATCACTTGAGTCCACATGCAATATTTAGGACTGCGGCTGGTAGCCACTTTATAGTGGAGTTTACA…	6456	5'-ACACAAAGGCGCGUGUACAUCAUGAAUUCCAUAAUAGAAA ******** * * * ** ** * 3'-UGUGUUUCUGGCGGACAUGACAUUUGGUAUUACUAGUUAA	4	12	17	9	8	16	7	10	8	5		A	C	A	C	A	A	A	G	G	C	G	C	G	U	G	U	A	C	A	U	C	A	U	G	A	A	U	U	C	C	A	U	A	A
Corfou virus	KR106177	ACACAAAGGCGCCTGTACATCATGAATTCCATAATAGAAAGACAAGAACCACTACAAGATGGTTTTACAAAGCGCCAGCTCGTGCACTATAACTCAACCTTGATGAATGCCTACTTACCCGTTTATGTGGTTGTTTCTGACAAGGATGGCGTGAGCATAGAGGTGGATAGGGATAATTTTGACATTGGCTCAGGAACTGGAGGGAGTATAAAGGATGAAAGGTACGGATTCCAAAACCTACCAAACTTTGTCCATGATTTCACTTTTGGCCAGCTATCTGCACTTACTGATGTCCCTTTCCATAGTGTTTTTGGAAAAAGGAGAGATGGATTCGATCACTTGAGCCCTGATGCCATATTCAGGACAGCTGCTGGAAGCCACTTTATTGTTGAGTTCACA…	6453	5'-ACACAAAGGCGCCUGUACAUCAUGAAUUCCAUAAUAGAAA ******** * * * * * * ** * 3'-UGUGUUUCUGGCGGACAUGACAUUUGUAUUACUAAUUGAU	5	12	17	9	8	17	6	9	9	5		A	C	A	C	A	A	A	G	G	C	G	C	C	U	G	U	A	C	A	U	C	A	U	G	A	A	U	U	C	C	A	U	A	A
Guertu virus	KT328593	ACACAGAGACGCCCCAGATGAACTTGGAAGTGCTTTGTGGTAGGATAAATGCAGAAGATGGGTTGTCTCTTGGTGAGCCGGGGCTATTTGACCAAATCTATGACAGACCAGGATTGCCAGATCTTGATGTGTCAGTTGATGCCACTGGTGTGGTGGTGGACATTGGAGCGATTCCTGACTCTGCTTCCCATCTGGGATCATCCATCAATGCTGGTGTTATCAACATTCAGCTCTCTGAAGCATATAAGATCAACCATGACTTTACATTCTCTGGGCTCTCTAAAACAACTGACCGCAGGCTGTCAGAAGTGTTCCCCATAGCTCATGATGGGTCAGATGGCATGACTCCCGATGTCATCCACACCAGACTGGATGGAACCATTGTTGTTGTGGAGTTCA…	6366	5'-ACACAGAGACGCCCCAGAUGAACUUGGAAGUGCUUUGUGG ***** **** ***** * 3'-UGUGUUUCUGGCGGGUCAUUACUCCUUUGUUAAUCUUUUA	8	7	11	5	8	20	12	8	9	7		A	C	A	C	A	G	A	G	A	C	G	C	C	C	C	A	G	A	U	G	A	A	C	U	U	G	G	A	A	G	U	G	C	U
Húběi lepidoptera virus 1	KX884772	ACACAAAGACGGCTCTAATTAAATAACAAACAATTCAAATAAATTAATAAATCTTTCATAGAACAAGAGCTAATCAAATTTTATGGTTAAATTAAATTGATATATCTAAATTCTCAAGAGAGAAACATCATGCAAGGCTCTTCTAAAGTTGGTAGTTTAGCTGAAACATCCTATTATGATGAACTAGAGCCAGGTGATCTCATCATGAACATGAAGAATAAGGCTATAAGGTCAATAACTTCTACAATATCAACTGAAATCTCTAGTAATTTATTCTATTTAAATGTAGTAGATTGCCTTTCTCATTTAGACCCTATTCCTGAATTTACAGTTAAGCCAATTCCACCAGATATGACTCCTGGTTTTAGGCTTGTAATAGGGAGCACAGAAAGATCTTCA…	7545	5'-ACACAAAGACGGCUCUAAUUAAAUAACAAACAAUUCAAAU ********** * * *** ** * * ** 3'-UGUGUUUCUGGCCGAGAAAUAGAAUUUAUUUGUUAAAAUA	5	16	21	13	8	16	3	8	8	3		A	C	A	C	A	A	A	G	A	C	G	G	C	U	C	U	A	A	U	U	A	A	A	U	A	A	C	A	A	A	C	A	A	U
Uukuniemi virus	D10759	ACACAAAGACGCCAAGATGCTTTTAGCGATTTGCTCGAGGACCATCCGACAACAGGGTCTTAACTGCCCTCCAGCTGTGACCTTTACCTCCAGCCATATGAGACCGCCAATTCCATCATTTCTGCTCTGGACTGAGGGGTCTGATGTTCTGATGGATTTTGATTTGGACACCATCCCAGCTGGATCAGTTACTGGATCATCCATTGGTCCAAAGTTCAAAATCAAAACACAGGCTGCTTCATCTTTTGTGCATGATTTCACCTTTGCCCACTGGTGCGATGCGTCCGACATGCCCCTCAGAGACCACTTCCCGCTGGTCAATGACACTTTTGACCACTGGACTCCTGATTTCATCTCGCAGAGGCTAGATGGAAGCAAGGTGGTGGTTGAGTTTACAAC…	6423	5'-ACACAAAGACGCCAAGAUGCUUUUAGCGAUUUGCUCGAGG ******** * * * * * * 3'-UGUGUUUCAGGCGGUUCUACCUUCAUUUCCUUCUAUGUAA	6	8	12	6	9	18	10	7	9	9		A	C	A	C	A	A	A	G	A	C	G	C	C	A	A	G	A	U	G	C	U	U	U	U	A	G	C	G	A	U	U	U	G	C
apple rubbery wood virus 1	MF062125	ACCCCTCCAACTTTCATGTTCAAAATCTTTCTACTTTTACTATTTCTTGTCCACCTATCCTGTTTGAACATTGATATGGAGCTTCCAAAAACCATAAATGCTTCAATTGAAGGCTACTATGTCAGCAGTTTTGTCCCAATTGAATCTTATTCTAGGACAGGTAACTTTGTGAGACTAATGAATAATAAATTTGTAAGTGAACTGGTGAAAATTGATTATAACAATCCCAATTTTATCCATGATGGTGTCTGCTTTGCAATTTTTGGTAAGTTTGGGACTGATGTCAGATATAAGACAATGACACCTGATTTTCTAGGAGACAATTTCATTCTTGAGATAACAACCTCTTCTTCTTCTTTTGAAGATGTTCTTAAATCAAAATTAGAAGAAAAGATCTCT…	7219	5'-ACCCCUCCAACUUUCAUGUUCAAAAUCUUUCUACUUUUAC ***** * * * ** **** * ** * * 3'-UGGGGGAGGUUUGAAGUCAGAUUUUUAAUUAAUUGAUUUC	6	13	10	10	16	17	1	11	13	2		A	C	C	C	C	U	C	C	A	A	C	U	U	U	C	A	U	G	U	U	C	A	A	A	A	U	C	U	U	U	C	U	A	C
Icoaraci virus	MK330768	ACACAAAGGCGCCCAATATGGATAGTATCATTAGCAAACAACAACCACTTGACGACGGCTTTAATAGACGTCCACTGATCGACTATGACGAGCTTCTGTTGGAGGTCCCTCTACCTGAGTTTTCTGTGGAGAAATTTGGCGACGGCCTGGTTGTCAACTTGGACCTTAACAATTTGGACGAGACCTCTACTGTTGGCTCAACATTAAAACCTGACTTAAAAATTAAGGCATCCAAGGTGCCTAATTTTGTCCACGATTTCACTTTTGGACATCTGTGTTCAAATACCGATAGGACGTTTATGTCCTACTTTCCCATGGTGAATGATGGTTTCAACCATTTAAGTCCTGATGTCATCATGACAACACCAGCGGGGTCAACATATGTGATTGAGTTCACGA…	6423	5'-ACACAAAGGCGCCCAAUAUGGAUAGUAUCAUUAGCAAACA ******** * ** * * * * * * ** 3'-UGUGUUUCUGGCGGGUUACAACUUUGUCAUUUCCUAUAGU	8	11	17	6	7	18	7	9	9	7		A	C	A	C	A	A	A	G	G	C	G	C	C	C	A	A	U	A	U	G	G	A	U	A	G	U	A	U	C	A	U	U	A	G
Toscana virus	X68414	ACACAGAGAGGCCCAAATATGGAAAGAATCCTTAAAAAACAACCAGCTCCTGTAAGAGCATTAACCATTCATCCACTGAGGAGGTATGAATCATCAATCTATGACACACCAATACCAGCCTATGTGATCAAGCATAGCTCAGATGGTGTCACCATAGATATTGCAACCTCCGAGCTTGCTGATGGACAATCTGGGTCTACTATTCAGCCTTTTGAAAGTGTCCCTGCTCAAAATTTAACTCTGTTTAAACATGACTTCACTTTTGGTCATCTAGCAGACACAACTGATAAAAAGTTTGTTGAGGTGTTTGGGGTTTTAGAGAACAGGGCTGATGATTCTGATTTTCAGTCCCCTGACATGATCATAGAGACAGAGACTGGCCATGTTTATGTGGTTGAA…	6404	5'-ACACAGAGAGGCCCAAAUAUGGAAAGAAUCCUUAAAAAAC ***** *** ** *** *** ** ** * * 3'-UGUGUUUCUGGCGGGUUAAGAAUUUAUUGAAUAUCUAUAU	5	17	20	10	5	18	7	9	8	3		A	C	A	C	A	G	A	G	A	G	G	C	C	C	A	A	A	U	A	U	G	G	A	A	A	G	A	A	U	C	C	U	U	A
Rift Valley fever virus	DQ375403	ACACAAAGGCGCCCAATCATGGATTCTATATTATCAAAACAGCTGGTTGACAAGACTGGTTTTGTTAGAGTGCCAATCAAGCATTTTGACTGTACAATGCTAACTCTGGCACTTCCAACATTTGATGTTTCCAAGATGGTAGATAGAATTACCATAGACTTCAATCTGGATGATATACAAGGAGCATCTGAAATAGGCTCAACTTTGCTACCCTCCATGTCGATAGATGTGGAAGATATGGCCAATTTTGTTCACGATTTCACCTTTGGCCACTTAGCTGACAAGACTGACAGACTGTTAATGCGTGAGTTTCCCATGATGAATGACGGGTTTGATCATTTGAGCCCTGACATGATCATTAAAACTACATCTGGCATGTACAACATCGTTGAGTTCACC…	6404	5'-ACACAAAGGCGCCCAAUCAUGGAUUCUAUAUUAUCAAAAC ******** * ** * ** * * *** * * * 3'-UGUGUUUCUGGCGGGUUAUAACAUCGUGAUACGAUCAUAG	9	13	16	9	9	14	5	11	10	6		A	C	A	C	A	A	A	G	G	C	G	C	C	C	A	A	U	C	A	U	G	G	A	U	U	C	U	A	U	A	U	U	A	U
Nique virus	HM119425	ACACAAAGAAGCCCAGAATATGGAAGAAATATTAAGTAAACAGCAAGTCCCTATGGGGCAAGGTTTGAATAAGCCTGAGCTCATTCAATATGATGATTCCATAATAGATGTGGAAATACCATTTTTCCATATCACCAAGTGTGATGGATATATGAAAATCGACCTTGACCTTGACAGCGGAGTAGATTACTCCACTGTGGGGTCATCACTAAAGTCCGTGATACATGTTCCAGACAAATCTCTTGCAAATTTGATTCACGACATATCATTTGCTCATCTCGCAGAGAGTACTGACACCCAATTCTCTAGCCAATTTGGAGTTAGGTCAGACTCATATGATCACTTAACTCCAGATGTGATTATCAAAACAGCAGCTGGATCATTCTTCGTAATTGAGTT…	6408	5'-ACACAAAGAAGCCCAGAAUAUGGAAGAAAUAUUAAGUAAA ********* ** * ** * * * * 3'-UGUGUUUCUGGCGGGUAUGGACUUGUGAACUCUAAUAAAU	6	12	22	9	6	15	7	11	5	5		A	C	A	C	A	A	A	G	A	A	G	C	C	C	A	G	A	A	U	A	U	G	G	A	A	G	A	A	A	U	A	U	U	A
Aguacate virus	HM566138	ACACAAAGAAGCCCACATCATGAATGAAATATTACAGAATCAACCTTTAAGTCAAGATCAGTACTTCTGTAGAGCAGTGGCCCACTATGACGATGAGATTTTTGGGCTAGCAATCCTTGATTTCACCATAAGAGAAGACTGTGGGTTAGTCATTGTAGATTTGGATCTAGATGGGAGAGGTGAATGGAGCACCATTGGATCAACTGTTAAAGACCAGATAAAATTAAACCCTCAGAATCTCCCTAATTTTGTTCATGATTTCACATTTGGCCATTTAGCAAACAGTACAGATAGTCCTTTTGTTAGCTTCTTTCCAGCAGTAGGAGACGGATTTGACCACTTGACACCGGATGTGATGATCAGAATGCCTTCAGGACGCACCCACATAATAGAATTCAC…	6393	5'-ACACAAAGAAGCCCACAUCAUGAAUGAAAUAUUACAGAAU ********* ** * * ****** * ** 3'-UGUGUUUCUGGCGGGUAAUGAAUUACUUAAAUAUUAUAAG	6	16	20	12	7	16	5	9	8	3		A	C	A	C	A	A	A	G	A	A	G	C	C	C	A	C	A	U	C	A	U	G	A	A	U	G	A	A	A	U	A	U	U	A
Chagres virus	HM566147	ACACAAAGATGCCCAATAATGAATGATATAATAGAGATACAGCCAACTCTGAACTTCGGGTATAACTGTAGGCAGTTAGTGCACTATGACTGCTCTCTATACAACCTAGAGTTACCAGTGTTTGAGATAGAGAGATGTAGAGGCTATGTGAAGGTGGATTTGGATCCAGCAGCCCATTCTGCAGTCTCAACTATTGGATCCACACTCAAGAAGACTATGACTATACAGGATGTCAATCTATCCAATTTAGTCCATGATGTGACAGTAGGACATCTCACACCCTTTACAGACAGGCAGTTCTGCTCTGTTTTCCCTGTGACTGGAGATGGGTTTGATGGCCACTCACCTGACCTAATCATCGATTGTGGAAACTCAAATTACTATGTGGTTGAATTCACA…	6414	5'-ACACAAAGAUGCCCAAUAAUGAAUGAUAUAAUAGAGAUAC ********* ** * * *** *** * * * 3'-UGUGUUUCUGGCGGGUUUAGAGUACCUAAUUUUAUUAACU	6	16	20	8	8	18	6	9	6	5		A	C	A	C	A	A	A	G	A	U	G	C	C	C	A	A	U	A	A	U	G	A	A	U	G	A	U	A	U	A	A	U	A	G
Leticia virus	HM566152	ACACAAAGAAGCCCTCTATAATGGATGAAATTCTAAAAAAACAAACCTATGATAATGATGGTTTCTTTTCTCCTGAGCTTAAACATTATGATCATGACCTGTTTGCTGCTGATCTTCCAAGCTTCTCAATAGAAAGAGAAACTGGAAGAATCTCTATAGAGATAGATTTAGGGTCTATGAATCCATCTTCAACTGTTGGATCGACTTTAACTTCTTCTGTGAGCATTAAGGATAAAGACTTATTAAATCTTGTCCATGATGTATCATTTGGACATTTATGTGACAGCACAGACATAAAATTTCACAAAAAGTTTGGAATCAAAGGAGACGGGTATGATAATTTAAGCCCAGATATGATTGTTGAACTGCCTTCTGGTAGAATGGTCGTTGTTGAGTTCA…	6453	5'-ACACAAAGAAGCCCUCUAUAAUGGAUGAAAUUCUAAAAAA ********* ** * ** * * * * 3'-UGUGUUUCUGGCGGGAAAAUAUGAUUUAAUUUUAGAUAAG	5	13	20	12	8	16	5	10	7	2		A	C	A	C	A	A	A	G	A	A	G	C	C	C	U	C	U	A	U	A	A	U	G	G	A	U	G	A	A	A	U	U	C	U
Durania virus	HM566155	ACACAAAGAAGCCCATATCATGAATGAAATATTACAGAATCAACCAAATACTCAAGAGCAGTACTTATGCAAGGCACTTGCACATTATGATGATGAGATCTTTGGATTAGCAATACTAGACTACTCTCTCAGAGAAGATAATGGAAGTGTTGTAATTGACTTTGACATGGCCTCAAGAGATGAGTTCAGCACCATTGGCTCCACAGTAAAGAACCAAGTGAGCTTGAGCCCACAGGAATTGCCAAACTTTGTGCATAACTTCACCTTTGGGCATCTTGCTGACAATACAGATACTCCGTTCATCAGTATGTTCCCTGCCATGGGAGATGGATTTGATCATTTAACTCCTGATCTTGTGTTGAGGGTGCCATCAGGGAGAACTCATGTCATTGAGTTTTC…	6379	5'-ACACAAAGAAGCCCAUAUCAUGAAUGAAAUAUUACAGAAU ********* ** * ***** ** * ** 3'-UGUGUUUCUGGCGGGUAAUGACUUAUUUAGUUAUUAGAAU	6	16	20	9	8	18	5	10	7	3		A	C	A	C	A	A	A	G	A	A	G	C	C	C	A	U	A	U	C	A	U	G	A	A	U	G	A	A	A	U	A	U	U	A
Ixcanal virus	HM566162	ACACAAAGAAGCCCATATCATGAATGAAATATTACAGAATCAACCTGTGAGCCAAGATCTGTATTTCTGTAGAGCAGTAAATCATTATGATGATGAAATCTTTGGACTAGCAATTCTTGACTTCACCATAAGGGAGGATTATGGATCTATTGTTGTGGACCTTGATTTGGAAGGAAGAGATGAATGGAGCACCATAGGGTCAACTGTAAAAGATCAAATGAGATTAAATCCTCAGAGTCTTCCTAATTTTGTTCATGATTTCACATTTGGCCATCTGGCCAGCAGCACTGATAGTCCATTCATAAGCCTTTTCCCTGCAATAGGTGATGGATTTGACCATCTAACACCTGACGTGATGATCAGGATGCCCTCAGGTCGTACTCATGTGATTGAATTCAC…	6353	5'-ACACAAAGAAGCCCAUAUCAUGAAUGAAAUAUUACAGAAU ***** * * * * * ** * 3'-UGUGUCCUAUACUCAGGUACUUAUCGUAUCCAUUGGGACA	3	10	20	9	8	14	5	8	7	9		A	C	A	C	A	A	A	G	A	A	G	C	C	C	A	U	A	U	C	A	U	G	A	A	U	G	A	A	A	U	A	U	U	A
sandfly fever Naples virus	HM566172	ACACAAAGAGGCCCAAATATGGAAAGAATCCTTAAGAAACAACCAGCTCCTGATGGAGCCTTAACCATTCATCCACTGAGGCGGTACGATTCAACCATTTATGAAACACCTATTCCTGCTTATGTCATTAAGCATACCTCTGAGGGTGTTACTATTGACATTGCAACGTCAGAATTGGCTGATTACCAGTCAGGGTCAACAATACAGCCCTTTGAATCAATCCCTGCACAAAACCTAACATTATTCAAGCATGACTTTACTTTTGGTCATCTGGCAGAGACGACGGATAGAAAATTTGTGGAGGTGTTTGGAGTGCTTGAAAACAGAGCCGATGATTCTGACTACCAATCGCCAGATGTCATTATTGAGACGGAATCTGGTCATGTTCATGTCATAGAG…	6404	5'-ACACAAAGAGGCCCAAAUAUGGAAAGAAUCCUUAAGAAAC ********* ** *** * * ** * ** 3'-UGUGUUUCUGGCGGGUUAAAAACCUUUUGGAUUUUGGCAC	6	15	20	7	5	16	7	11	8	6		A	C	A	C	A	A	A	G	A	G	G	C	C	C	A	A	A	U	A	U	G	G	A	A	A	G	A	A	U	C	C	U	U	A
Odrénisrou virus	HM566174	ACACAAAGGCGCCAAGAGATGAATCAGTTATTAGCAAAACAGATACTGCCCCGTGTGGGGTTCTTCTGTAAGCCCATAACACATCATGACTATTTCTTTGGAAATGCCATGATACCAGACTTTCAGGTGAGGAAGTCCATATCTGGCATTGAGATTGATTTGAATTTGGATGAGCTAGACTCAGCTTCAGATGTGGGATCATCACTTAGACCAAATGTCTCTGTTAGATCCATAAATATACCTAACTTCATCCATAATTTTACATTTGGACACCTAGCTGATGCAACAGATCGTGCCTTTTCATCCATTTTCGATGTTGTAAATGATGGTTTTGATGATCTGACTCCTGATGTCATAGTAAGGACTCCATCTGGCAGCTTCCATGTAGTGGAGTTCACC…	6379	5'-ACACAAAGGCGCCAAGAGAUGAAUCAGUUAUUAGCAAAAC ******** * * * * * * * 3'-UGUGUUUCUGGCGGUUCUACUAUGACGAUACUGGGGGGUA	6	9	18	6	6	14	8	14	8	6		A	C	A	C	A	A	A	G	G	C	G	C	C	A	A	G	A	G	A	U	G	A	A	U	C	A	G	U	U	A	U	U	A	G
Salobo virus	HM627185	ACACAAAGGCGCCCAATATGGATAGTATAATAAGCAAACAACAACCACTTGAAGAAGGCTTTAACAGGAGACCTCTGGTGGATTATGATGAATTACTGTTAGAGGTGCCTCTGCCTGAATTTTCGGTAGAGAAGAGTGGGGATGGTTTGGTTGTTAATCTTGATCTCAACAACATGGATGAGACATCCACTGTTGGATCAACTTTAAAGCCTGATCTCAAAATCAAGGCTTCAAAGGTCCCCAACTTCGTTCATGATTTTACTTTTGGCCATCTGTGTTCAAGCACAGACAGGACTTTCATGTCTTACTTCCCGATGGTCAACGATGGCTTCAACCACCTCAGCCCTGATGTGATTATGGCAACTCCTGCTGGGTCAACTTTTGTTGTGGAGTTCACAA…	6427	5'-ACACAAAGGCGCCCAAUAUGGAUAGUAUAAUAAGCAAACA ******** * ** * * * * * ** 3'-UGUGUUUCUGGCGGGUUACAACUCUGUCAUUUCUUAUAGU	7	11	19	6	6	18	7	9	8	7		A	C	A	C	A	A	A	G	G	C	G	C	C	C	A	A	U	A	U	G	G	A	U	A	G	U	A	U	A	A	U	A	A	G
severe fever with thrombocytopenia syndrome virus	HM745930	ACACAGAGACGCCCAGATGAACTTGGAAGTGCTTTGTGGTAGGATAAACGTGGAGAATGGGCTGTCTCTTGGAGAACCAGGCCTGTACGACCAAATCTACGATAGGCCAGGGCTTCCAGACCTAGATGTGACTGTCGATGCCACTGGTGTTACAGTGGACATAGGGGCTGTGCCAGACTCAGCATCACAATTGGGCTCATCAATCAACGCTGGGTTGATCACAATCCAGCTCTCAGAGGCATATAAGATCAATCATGACTTCACGTTTTCTGGCCTGTCAAAGACAACAGACCGACGCCTCTCAGAGGTATTCCCCATTACCCATGATGGTTCTGATGGGATGACCCCTGATGTGATTCACACAAGATTGGATGGAACCATTGTGGTGGTTGAATTTTC…	6368	5'-ACACAGAGACGCCCAGAUGAACUUGGAAGUGCUUUGUGGU ***** **** ** **** * *** 3'-UGUGUUUCUGGCGGGUCUAGAAUUCCUUUAGGAAGAUUUU	9	10	11	7	9	17	12	11	8	5		A	C	A	C	A	G	A	G	A	C	G	C	C	C	A	G	A	U	G	A	A	C	U	U	G	G	A	A	G	U	G	C	U	U
Gouléako virus	HQ541738	ACACAAAGACACAGCAAAATGGAATACATAAATGAAATCACGAAGAATTTTAACACCGAGTGCTCTCTTTCAGGTGTTCTACATCAATCTGAACCTAAAGTGTTCCCACAAAGCCGAGGTCTTAGGATACCTGATGTAGAAGAAGATGATTTGATTGTGGATATCCAAAACCAGACTATCAGTGTTGAGTGGAATGGAATCTCAGACGAGAGGAGTGCTTCTAGCTTGGCAGGACCAATGTCAAAAAAGATGAGCTTCAATGAGTTCAGATCATTTCCACATGACTTCACTTTTGAGGTGATCAGTCGCAACACAGATGACCTACTGTCTGATTTCTTTCCAAGAGTGAACGATAATTTTGACAACAAAACGCCTGATGTGATATCCAGAACAGCAGAG…	6358	5'-ACACAAAGACACAGCAAAAUGGAAUACAUAAAUGAAAUCA ******** * *** * * ** ** 3'-UGUGUUUCAGGUGUCGUUUUGUAUGUUAUGUUUAAGUACA	4	14	23	7	5	20	5	10	7	3		A	C	A	C	A	A	A	G	A	C	A	C	A	G	C	A	A	A	A	U	G	G	A	A	U	A	C	A	U	A	A	A	U	G
Saint-Floris virus	JF920136	ACACAAAGAGGCCCAATAATGGATAAAATCTTACGACAACAACTCCCGACTGACAGCAGCTTAACGATCAGACCTTTGGAGAATAAAGAGAGCACTCTGTATGATTGTCCTTTACCTGCTTTTATAGTGACTCAGGCTTTGACAAGGGTTGAGATTGAGATAGCAACTTCTGAGATATCAGAAAATGCTTCTGGATCTACAATTAAGCCCTTTGTCACTGTCCCGATCCAAGACCTAACACTATTTAGACACAACTTCACATTCGGCCATCTAGCTAGCACAACAGACAAGAAGTTTTCAGAGGTCTTCGGGGTTGTAGAGTCTGATGACTCAAATTTTCAGTCACCTGATATGATTATAGAAACAGAAGCTGGGCACGTGTTTGTAATAGAATTTACT…	6416	5'-ACACAAAGAGGCCCAAUAAUGGAUAAAAUCUUACGACAAC ********* ** * * * * * * * * 3'-UGUGUUUCUGGCGGGUUUACAAUUAUAGAUUUUCAUUUGU	5	14	19	7	6	20	6	9	9	4		A	C	A	C	A	A	A	G	A	G	G	C	C	C	A	A	U	A	A	U	G	G	A	U	A	A	A	A	U	C	U	U	A	C
Bhanja virus	JX961616	ACACAGAGGAGCCAGCATGGAAACAAGGATTCAGGACACACGAATCAACTTCCCAAGGAGGGAGGAACTAACAGCTGAGGGAATTTTGTATCATGCCCAACTTGATGACACCACCCTCCCTGCCTTCACTATCCTGGAGACAGAATCTTCACTCTCTCTCGAGATTGATGAGGTTCCTGATAGCATCAGCCAGGTGGGTAGCAGCATAGCTTTGGGTGCCTCGAGAATAGAAGTTGGCCAAATTTCTACCTTAGTACATGACTTCACCTTTGCAGTTGTGTCGGAAGAAACAGATGAACCTCTCTCACGGCACTTCCCTGTAATGAATGATGGGGAAGATCATCTGACTCCTGACATGATTATAGATGTGACACAAACTGAAAGAAGGGTTGTGGAATT…	6333	5'-ACACAGAGGAGCCAGCAUGGAAACAAGGAUUCAGGACACA ***** ** * * * * * ** * * * 3'-UGUGUUUCUGGCGGUCGCCGUAUAUCUCUGUAUGUCAUUU	6	11	17	4	3	18	11	10	9	8		A	C	A	C	A	G	A	G	G	A	G	C	C	A	G	C	A	U	G	G	A	A	A	C	A	A	G	G	A	U	U	C	A	G
Lone star bandavirus	KC589005	ACACAAAGACGCCAACATGGAAACTAGGATACGGAATGAGGTGATCCCGTTCCCCAGGAGGAACAACATCACTGCTGAGGGCTTGGTGTATCTTGCCCACCTTGACGACTCTAGACTCCCAGAATTCAGCATCACACCCCAGGAGGACTCTCTTCTTCTCGAGATAGATGAGATCCCAGAAAGTATCAGTCAAGTGGGCAGCAGCATAATTGTGGGGCACCAACGGTTTGAGGTCGGAAAGGTTAGCACGCTAATTCATGATTTTACTTTTGCAGCCATTGCTGAAGAAACTGATAAGCCCTTATCAAGACATTTTCCAATCATAAATGATGGTGAGGACCATCTAACACCAGATCTCATCATTGATGCTTCCGCCACGGAGAAGAGGGTGATAGAGTT…	6341	5'-ACACAAAGACGCCAACAUGGAAACUAGGAUACGGAAUGAG ********** * * * * * * * 3'-UGUGUUUCUGGCGGUUGUGGUCUAUUGGAGGGGACUUAAG	6	11	18	5	4	15	10	16	8	4		A	C	A	C	A	A	A	G	A	C	G	C	C	A	A	C	A	U	G	G	A	A	A	C	U	A	G	G	A	U	A	C	G	G
Gabek forest virus	KF297903	ACACAAAGGCGTCCAAACATGAATTCAATCTTACAAAATCAAACCCAGCTTGCTCCAGGTTTCACCAAACGGAGCCTGCGTAGGTATGATTGTGAGCTATTTGGAGTTCAGTTGCCCGCCTTTTCTGTGAGGAAGATAGAGTCTGGCTTGGCTGTGGATCTATCATTGGACACTTTGGATCCTAACTCCACTATTGGGTCTACTTTAAGACAAGATGTTGTGGTGGAGGCAGGGAACATAATGAACTTTATCCACAATTTCACTTTTGGACATCTTGCTGGAGTGACAGATGAACCTTTCGCAAAGAAGTTTCCCATTATGAATGATGGATTTGATCATATGACCCCTGACTTGATCATTGAGACTCCCGCAGGAGGAGTGTTTGTAATAGAGTTCACC…	6436	5'-ACACAAAGGCGUCCAAACAUGAAUUCAAUCUUACAAAAUC ******** * * ** * ** * * 3'-UGUGUUUCUGGCAGGUUAUGAAGUGCUUUGUUAUAAAGUG	7	10	18	8	8	17	4	12	10	3		A	C	A	C	A	A	A	G	G	C	G	U	C	C	A	A	A	C	A	U	G	A	A	U	U	C	A	A	U	C	U	U	A	C
Hunter Island virus	KF848980	ACACAAAGACGCCCAAATGAACTTGGATGAGATATGCACGAGACTGACAATAGGCCCAGGCTACAATCAAGGAGAGCCAGGGACCTATGACCAAGTGTATGACAGGCCAGAGCTTCCAGCACTTGATGTATCAGTTGACAATGATGGGGTTAAAGTTGATATTGGATTGATTCCTGATTCAGCATCACAAATGGGATCTTCCATTACTGCCGGGCAGATATGCATTAAGCTGTCAGAGGCATACAAAATCAATCATGACTTCACTTTTGGTGCTTTGAGTGAATCGACAGACAGGAAGTTGGGAGAAGTCTTCCCAATTATTCATGATGGATCAGATGGGATGACGCCTGATGTCATCCTGACCCGCAGGGACGGGAGCATTGTTGTACTGGAGTACAC…	6368	5'-ACACAAAGACGCCCAAAUGAACUUGGAUGAGAUAUGCACG ********** * * * * ** * 3'-UGUGUUUCUGGCAGGUCUAAACCAAAAUGUUGGUAACGAC	6	11	16	11	6	12	9	10	9	7		A	C	A	C	A	A	A	G	A	C	G	C	C	C	A	A	A	U	G	A	A	C	U	U	G	G	A	U	G	A	G	A	U	A
Adana virus	KJ939330	ACACAAAGGCGCCAAAACAATGAATGAACTACTAGCTAAACAAGCCAACCTACGTCCAGGGTTTACAAGTGGAGCTCTGATACACTATGATGATGAGACTCTACATTTGCCAATCCCTGAGTTCTTTATAAAGAAGACTGTTGAAGGTATTCTAATTGATCTATCTCTTGACCAATTGGACTCTGGATCAACTGTTGGCTCCTCTCTAATGCCAAATGTAGACATAAAGGCTGCGTTCATTCCCAACTTCATCCACAACTTCACTTTTGGTCACCTTTCTTCTACTACTGACCAGCCTTTTAGCTCCAAGTTCCCTGTCATAAATGATGGATTTGATGATCTTACTCCTGATGTCATTGTCCAGTCTACAGCAGGCAGCTACCATGTTGTTGAGTTCAC…	6405	5'-ACACAAAGGCGCCAAAACAAUGAAUGAACUACUAGCUAAA ******** * * *** **** * *** *** *** 3'-UGUGUUUCUGGCGGUUUUGCACUUUAUGGAUUAUCAAUUA	8	19	20	7	5	19	6	9	9	5		A	C	A	C	A	A	A	G	G	C	G	C	C	A	A	A	A	C	A	A	U	G	A	A	U	G	A	A	C	U	A	C	U	A
Kismaayo virus	KM114252	ACACAAAGACGCCAGCATGGAAACCAAGATACGAAACGAAGTAATACCCTATCCAGCAAGACAAGATATCACTGCTGAAGGCATCTTGTATCATCCACAGTTAGATGATGTGCTTTTGCCTGAATTCAGCATCTCTGAATCTGATGATGGCATCACTCTGGAAATTGATGAGATCCCTGATAGTGTGAGCCAGGTCGGAAGCAGTCTGGTGGTGGGATCACGAAAGATAGAGGTAGGCCAAATCTCCACCTTTATTCATGATTTCACTTTCGCAGCTCTTTCAGAGCAGACAGATCAGACACTAGCAAGGCATTTTCCTGTTATCAATGATGGAGAAGATCATTTGACTCCTGATATGATCATTGAGAGCTCCAACACAGAGAGAAGAGTTCTAGAATT…	6341	5'-ACACAAAGACGCCAGCAUGGAAACCAAGAUACGAAACGAA ********** * ** * ** * ** 3'-UGUGUUUCUGGCGGUCGACAAUCAUAUCAUUAGGACUAUU	7	12	20	9	2	15	8	9	10	7		A	C	A	C	A	A	A	G	A	C	G	C	C	A	G	C	A	U	G	G	A	A	A	C	C	A	A	G	A	U	A	C	G	A
Huángpí tick virus2	KM817668	ACACAGAGGGGCCAAGATGTTTCATAGAGTAGATGATTTAAGCGAGATCTGCAGACGATCAGAGAAAGTTGATTCTCTGACCGTCCCTGACTTCAGGACTTACTGGTCAACTGTCACTTTACCTCCCCCCCTTCATCATGTGTACAAGGATGGATCAGACATCATCATAGATTTCGATCTGTCCACACTTGACACTTCTTCCCAGACTGGATCCAGCATCAGAACAACCTACAAGGTCAAGGCAGACGACGCTGGCACTCTCATTCATGACTTCACCTTTGCGCATTGGAGTGAGACGACTGATGAGCCTCTACAAAATCACTTCCCAAGCGTGAGAGATGACGCCAACAGATGGACGCCAGATTTCATTAGCACTAGACTGGATGGCATCAAGGATGT…	6441	5'-ACACAGAGGGGCCAAGAUGUUUCAUAGAGUAGAUGAUUUA **** *** * * ** * * * * 3'-UGUGCUUCCUAGACUUGUGGUUUUAGUUUGAGUUAAAGGU	5	10	14	7	10	18	11	11	5	4		A	C	A	C	A	G	A	G	G	G	G	C	C	A	A	G	A	U	G	U	U	U	C	A	U	A	G	A	G	U	A	G	A	U
Buenaventura virus	KP272001	ACACAAAGAAGCCCTAAAATGGATAACATATTAAAAAAACAGATCTTTGGTACAGAGCATTTCATAAATCCTGAGTTAATACATTATGATCACAACCTGTTCGCAGTGGACATACCTGAGTTTGTCGTAGACAGAGAAACAGGAAGAGTATGTATTGACATTGACTTGAATTCAATGAATCCTGCTTCTACTATAGGCTCCTCAATAGAGTCTAAGATATTTGTCCAGGATAAAGATCTTCTTAACTTGGTTCATGACATCTCTTATGGGCATCTGTCAGCTGATACTGACGTAAGGTTCCATTCTAAATTTGGAGTTCTTGGCGATGGATATGATAATCTCAGCCCCGACATGATTGTTGAGTTGCCGTCTGGCAGGATGGTTGTAGTTGAGTTTACG…	6449	5'-ACACAAAGAAGCCCUAAAAUGGAUAACAUAUUAAAAAAAC ******** ** * * *** ** *** ** 3'-UGUGUUUCAGGCGGGAUAGAAUGAUUUAAUGAUUAGCUUC	5	17	23	10	6	15	4	11	7	4		A	C	A	C	A	A	A	G	A	A	G	C	C	C	U	A	A	A	A	U	G	G	A	U	A	A	C	A	U	A	U	U	A	A
Punta Toro virus	KP272028	ACACAAAGAAGTCCCAATTACAATGGAATCTTTACTACGAAAACAAACCATCAACAATGAAGGCTTTTTTAAGCCTGAATTACGTCATAGTGACCATGATTTACTAAATGCAGATTTGCCCACATTTCTTGTGGAGAGGTCGTCTAACAAGATTGTTATTGACTTAAACCTTGATTCATTGAACCCCAATTCTACTGTGGGATCTTCTCTTACCTCTGTGATAGAGATACCAGAGAAGAATCTGATGAACATGGTTCATGACATTACTTTTGGTCATATAGCTGATTCTACTGATGTTAAGCTCTCTTCCAAGTTTGGCATAGTAGGAGACGGTTACGATCATCTAAGTCCAGACATGATTGTAGAAACAACATCAGGGTCGTACATTGTTGTAGAGTT…	6407	5'-ACACAAAGAAGUCCCAAUUACAAUGGAAUCUUUACUACGA ********* ** *** *** *** * 3'-UGUGUUUCUGGCAGGGUAAAAAAGAUUUAACAAUUAGUAC	5	16	17	14	9	13	5	9	9	4		A	C	A	C	A	A	A	G	A	A	G	U	C	C	C	A	A	U	U	A	C	A	A	U	G	G	A	A	U	C	U	U	U	A
Dāshlī virus	KP771821	ACACAAAGGCAGCACTGTACAAAAATGAATTCCATAATAGAACGTCAAGAACCTCTTGGAGAAGGTTTCACAAGGCGTCAGCTTGTTCACCATGATGACTCTTTGATGAACGCCTACTTGCCTCAATACGTGGTTCTGCCAGACAAAGATGGAGTCTCTATAGAGATTGACAGAGAGAGCTTTGACTTGAATTCAACAACAGGAAACAGTATCAAAAATGAGAGATACCAGTTCTCTGCCCTACCTAACTTTGTGCACGATTTCACATTCGGGCACTTAACTCCCCTTACTGATGTCCCCTTCGTGAGTGCATTTGGAAAATATAGAGATGGATATGACCATTTAAGCCCAGATGTGATATTCAAGACCACCGCAAACAGCTTCTTTATAGTTGAATTC…	6444	5'-ACACAAAGGCAGCACUGUACAAAAAUGAAUUCCAUAAUAG ******** * ** ** * * 3'-UGUGUUUCAGGCGGACAUGACAUUGUAUACCUAGUUAUAU	6	9	19	10	7	15	6	9	8	6		A	C	A	C	A	A	A	G	G	C	A	G	C	A	C	U	G	U	A	C	A	A	A	A	A	U	G	A	A	U	U	C	C	A
Alcube virus	KR363190	ACACAAAGGCGCCAAAACCATGAATGAACTACTAGCGAAACAAGCCCATCTACGTCAAGGGTTTTCTAGTGGAGCCCTGATGCATTACGATGATGAGACCCTACATCTCCCCATACCTGACTTTTTTGTGAGAAGATCTCTGGAGGGGATCTTGATTGATTTATCTCTAGATCAGCTGGATTCAGGCTCAACTGTTGGATCGTCTCTTATGCCGAATGTTGATGTTAAGGCTTCATCTATACCCAATTTCATCCATAACTTTACTTTTGGACACCTCTCATCGTCTACTGACCAGCCATTTTCAACCAAATTCCCAGTAATCAATGATGGCTTTGACGACCTGACGCCTGACGTCATTGTTCAATCAACTTCTGGCAGCTTTCATGTGGTGGAGTTCAC…	6405	5'-ACACAAAGGCGCCAAAACCAUGAAUGAACUACUAGCGAAA ********** * *** *** ** * * * * ** 3'-UGUGUUUCCGGCGGUUUUCUACCUAUUGGGACAGCAUUUC	9	16	19	5	4	16	7	10	10	9		A	C	A	C	A	A	A	G	G	C	G	C	C	A	A	A	A	C	C	A	U	G	A	A	U	G	A	A	C	U	A	C	U	A
Medjerda Valley virus	KU255114	ACACAAAGGCGCCAAAACGATGAATGAACTACTAGCTAAACAAGCCCCCCTACGTCAGGGATTCTCAAGTGGAGCGCTTATCCATTACGATGATGAGACTCTACACTTGCCCATCCCTGATTTTTTTGTCAGGAGGTCTCTTGAAGGGATACTAATAGACTTGTCACTTGATCAGCTTGATTCAAACTCGACAGTTGGCTCCTCACTCATGCCAAATGTTGACATTAAAGCCACCTCCATACCCAATTTCATACATAATTTCACTTTTGGACACTTATCTTCTACAACTGACCAGCCTTTCTCCACAAAATTCCCTATACTGAACGACGGTTTTGATGATCTCACTCCCGATGTCATAATTCAGTCTACAGCAGGCAGCTTTCATGTTATTGAGTTCAC…	6403	5'-ACACAAAGGCGCCAAAACGAUGAAUGAACUACUAGCUAAA ******** * * *** **** * *** ** ** 3'-UGUGUUUCAGGCGGUUUUGAACUUUUUGGAUAAUGAAUAA	7	18	19	10	5	17	7	10	9	3		A	C	A	C	A	A	A	G	G	C	G	C	C	A	A	A	A	C	G	A	U	G	A	A	U	G	A	A	C	U	A	C	U	A
Laurel Lake virus	KX774630	ACACAAAGACCCCTTGGCAAAATCGAACATACTTAAAATTAGGAACTTGAAAAGATGGAGTGTGGCCACAAACTTATTGATAATCGGTGTGAATTATTTTGTGATGACTATGTGCTGAGTACCAAAGGGATCTGTTATCTTTATGCATTTTATGAAGAAGAGAGAGGCAATGTGCTAAAAGATCTTGGTGAATACCCGAATGCTTGCACATTCAACCTCTACTATTGCAAGAACAAATTAACAACTAGTGTCTCAGTAATACCACCTTCAGAACCAGGGGGATGCTTACATATACAGAATGAAGCAATTGCAGGGCAGAAGCTAACAGTTGCACATCTTGGGGAGTGTACCAACTGTAGCTTTAAATTCCGCAGTTATTCTAACAGCTTAAAACCCAAG…	7253	5'-ACACAAAGACCCCUUGGCAAAAUCGAACAUACUUAAAAUU ******** **** * * ** * ** * ** ** 3'-UGUGUUUCAGGGGGAACCGAUUUGUGUGAUUAGAUAUUUG	10	14	18	8	8	16	4	13	10	3		A	C	A	C	A	A	A	G	A	C	C	C	C	U	U	G	G	C	A	A	A	A	U	C	G	A	A	C	A	U	A	C	U	U
Mukawa virus	LC063770	ACACAAAGGCGCCCATCCATGGAACCAATTCTCTCTCGTATAGGAAACTTTCAAGGTTTTCAGAAACCCCAGGTGCAGCACCATGAGGCAGACCTCTTCAACACTGCACTACCATCCTTTCAGGTCTCCAACACGAAGGCTGGCCTGTCTCTGGATGTGAACCTAGAGGATCTAGACAGGGAGAGCACAGTTGGCAGCACTATCACAAAGGACCAAGTGATCCCGATGGACCAGATTCTCAACTTTGTGCACGACTTCACAGTTGCTCATCTCACCAAGTCCACTGACTCTCGATTTTCGGAGGCCTTTCCCTTAATTGGAGATGGTTTTGATGGACACACACCTGATGACATCATAATCACCCCAGGACAGAGAGTCTTTGTGGTTGAGTACACAACA…	6443	5'-ACACAAAGGCGCCCAUCCAUGGAACCAAUUCUCUCUCGUA ******** * ** * * ** * ** 3'-UGUGUUUCAGGCGGGUAAUGGUUACUCUACAACAGUCAUC	7	11	12	9	8	13	6	10	14	8		A	C	A	C	A	A	A	G	G	C	G	C	C	C	A	U	C	C	A	U	G	G	A	A	C	C	A	A	U	U	C	U	C	U
Kabuto mountain virus	LC153711	ACACAAAGACGCCACCATGTTGCAAGCAATATGCTCTAGAACTCCCCTAGATGGAGACTTCACTTGTCCGCCTTCCAGGACATATAGGAGTCTTCAGGATAGACCCTCTATCCCAACCTTTCTAGTTAGGATGGATGGCTCTGACATCTGCATAACTTTTGATCTCTCAGACATCACCAGTGCATCCACTGGCTCTAGTCTTCAGCCAGAGTACAAAATCACAAAGATTGAGGCCTCGACATTTATCCATGATTTCACCTTTGCGCACTTAGCTCCGCAGACTGATGTGCGACTGAAGAGTGTTTTCCCAACCATGGGTGACACCTATGATGGATGGACTCCTGACTACATATGCAAGAGGCTGGATGGGAGTCACAATGTGGTTGAGTTCACGACAAA…	6430	5'-ACACAAAGACGCCACCAUGUUGCAAGCAAUAUGCUCUAGA ******** * * * * * ** * * * 3'-UGUGUUUCAGGCGGUGGGACAUCUAUCUUCCUUUAUAAAU	6	12	15	8	7	16	7	9	11	7		A	C	A	C	A	A	A	G	A	C	G	C	C	A	C	C	A	U	G	U	U	G	C	A	A	G	C	A	A	U	A	U	G	C
Arumowot virus	MF593931	ACACAAAGGCGCCAAGAATGAATCAATTGCTATCAAAACAAACCTCACCAAGAGTGGGTTTTTTCTGTAAAGCTATAGGACACCATGACTATTTTGTGGGAAATGTTGTCCTACCCAATTTCCAAGTCAGGAGAGTGATGGATGGGATAGAGATTGATTTGAATCTAGATGACTTGGACACAGCATCTGATCTGGGCTCTTCCTTAAGGCCTTCTTTAACAGTGAGGTCTAACAATGTCCCAAATTTCATACATGACTTTACATTTGGTCATTTGGCAGACACCACTGATAGAGCCTTTTCTTCTGTGTTCCAAGTTGTGAATGATGGCTTTGATGATCTGACACCAGATGTTATTGTTAAAACTCCTTCCGGCAGCTTCCATGTTGTGGAGTTTACAA…	6376	5'-ACACAAAGGCGCCAAGAAUGAAUCAAUUGCUAUCAAAACA ******** * * * * ** * * ** 3'-UGUGUUUCUGGCGGUUCUUAGUAUGACGAAACCGAAGGGU	7	11	19	8	6	13	6	13	9	6		A	C	A	C	A	A	A	G	G	C	G	C	C	A	A	G	A	A	U	G	A	A	U	C	A	A	U	U	G	C	U	A	U	C
Ntepes virus	MF695812	ACACAAAGGCGTCCAAAAATGAATTCAATCTTGCAAAACCAAGTCCAGCTGGCTCCAGGTTTTACCAAGAGAAGCCTACGTAGGTATGACTGTGAACTCTTTGGAGTCCACCTCCCAGCATTCTCAGTTAGAAAAATGGGGTCTGGACTGGTCGTGGATTTGTCACTGGATACTCTAGATCCTAACTCAACAATAGGGTCAACATTGACCCAAGATGTTATTGTTGAGGCAGGGAATATCATGAACTTCATCCATAACTTCACTTTTGGACACCTTGCTGGAGTCACTGATGAACCCTTTGCTAAGAAGTTTCCTATCATGAATGATGGCTTTGATCACATGACCCCTGATTTGATTGTTGAAACTCCTGCAGGTGGAGTTTTTGTGATTGAGTTTACC…	6436	5'-ACACAAAGGCGUCCAAAAAUGAAUUCAAUCUUGCAAAACC ******** * * ** * * * ** * * ** * 3'-UGUGUUUCUGGCAGGUUAUGAUAUACUUUGUUCUGUUGUG	8	14	18	5	7	20	5	11	10	4		A	C	A	C	A	A	A	G	G	C	G	U	C	C	A	A	A	A	A	U	G	A	A	U	U	C	A	A	U	C	U	U	G	C
Cacao virus	MK330756	ACACAAAGACGCCCAAATATGAACAGAATTCTCGAAACGCAACCGGATCTGAACTACGGGTACAATTGTGGAGCCCTTATTCATTATGACTGCACGTTGTTCAACCTGGAGCTTCCAAATTTCGAAGTTACAAAGCAGATAGGCTCAATCCAAATAGACTTGGATCCTGCCTCTCACTCAGCCGTCTCAACTGTTGGTTCAACACTGGAGACGAGAATGACCATAACAGACAACAAGCTTTGCAATATAGTCCATGATATTACTGTTGGGCATTTGACCCCCATAACAGACTGCATGTTTTGCAGTGTATTTGAAGTGAAAGGTGATGGCTTTGACAACCATAGTCCAGACATGATACTAGAGACAGGACCAGATAGTTATTACGTCATTGAGTTCACA…	6406	5'-ACACAAAGACGCCCAAAUAUGAACAGAAUUCUCGAAACGC ********** ** ** ** ****** * * ** 3'-UGUGUUUCUGGCGGGUUGUAAAAGUCUUAGUAAGUAUGAU	9	17	18	9	5	16	6	12	11	3		A	C	A	C	A	A	A	G	A	C	G	C	C	C	A	A	A	U	A	U	G	A	A	C	A	G	A	A	U	U	C	U	C	G
melon yellow spot virus	AB061774	GGAGCAATCAAGCAACAAATCAAAATACCACTAGAAATCATAAACATAATCAAGAAATACTATCTAAGGCTCTGGTACTGTGTTTAATAGGTTGTAACATTCTTTGCTGCGTTCCACTTAAACATCATTAACTATTTGGCTATTGTTAAACATCAGTGTTTTTAAAATGCTTTCCTGCATGATGCATTGGCAACAAGGCTGTGGTATTTTGATTCATCTATACTATTTTCTATTGTGCCAGTCTATATGGTGTTTAAGCTCCATATCTCCGTATCAACTTTGACTAGATCCTGCTTCTGCATACTCTTTGAATAAATTGTACAATCTCTGTTTATCATTTCTGTTTTTGGGTCGCAAAGATGACATTTCTGAATCTATCTTGCTAACAGCATTAAAAAT…	8918	5'-GGAGCAAUCAAGCAACAAAUCAAAAUACCACUAGAAAUCA ******** ******** ****** * * ** 3'-UCUCGUUAGCACGUUGUUUUAUUUUAUCAUUUUACUUGUA	7	19	21	7	5	22	5	5	9	6		G	G	A	G	C	A	A	U	C	A	A	G	C	A	A	C	A	A	A	U	C	A	A	A	A	U	A	C	C	A	C	U	A	G
iris yellow spot virus	FJ623474	AGAGCAAGTCGAGCAACGAAATTAAATTCCAAAATGAATCTTCAAAGTGTACACAGCTCCCTAGATATTACAGATCGAATTAACGTCTTTCTGAATGATCTAAGGGATAAACTCATGAATCTATCCAACACCGTTCGAGTAAAATACAAAGATGGGTTAGATGCTGTTTCTTCAGGTCTCAAAGCAATCATGAACATGTCATGTATCATTGATGAAATAACAGAAATGAAATCTTCTTATTATCAGAGTACAACCTCTATTGATCAAAAAGAAATGGAACAGAAAATATCTGTCTTCCTTGATAGATACAACGAGCTTGAACTTATGAGGCACGACCTCTTTGGGGTTTTAGCAAGCTCTAGATTGCATTTTTCTCCAAAACATAGGCACGATGTTGTT…	8880	5'-AGAGCAAGUCGAGCAACGAAAUUAAAUUCCAAAAUGAAUC ******* * * *** * * ** 3'-UCUCGUUAGCUCGUUGUUUAAUUUUUGUAGAAGUCGAUAC	4	12	19	8	7	18	7	8	7	6		A	G	A	G	C	A	A	G	U	C	G	A	G	C	A	A	C	G	A	A	A	U	U	A	A	A	U	U	C	C	A	A	A	A
groundnut chlorotic fan-spot virus	KP146140	AGAGCAATCACGCAACAAAATATAACCTTAACCAAATACTTGAACCAAAATGAATCATAATGTGTTATCAAATTTTGTTGATAAGAACATTGAAACGCTTAGGGAAATAAAAACACTGGAATTAACCGTGAATGATTTAATGAAAAGTTTTGAATATTATGGACACAAGCATGCAGTGCACATATTCTCTCAAATACATGGCTTGGTCTACAAAATGCAAGCCATCATGCAAGAAGTTGATAAACATGCCAAAAATTACTATCGTGACAATTACAACGTTGACTTTGATAAGATTGAGAAACTAGCTCTAGAATTGGGCCAGTTATACAAAGATCTGGAACTGAAAAGGCACGATTTGTTTGGTTGCCTGATAACAAATAAATTGAGTGTGACACCAAA…	8796	5'-AGAGCAAUCACGCAACAAAAUAUAACCUUAACCAAAUACU ********** ******* * * * * * ** 3'-UCUCGUUAGUCCGUUGUUCUUUUUAAGUUUAACUUAUAAU	8	16	20	8	7	21	3	5	10	6		A	G	A	G	C	A	A	U	C	A	C	G	C	A	A	C	A	A	A	A	U	A	U	A	A	C	C	U	U	A	A	C	C	A
tomato yellow ring virus	JN560178	AGAGCAATCGAGCAACGAAATTAAAATCCACAATGAATCTTCAAAATGTACACAGCTTCCTAGATATTACAGGCCAAATTACTGTCTTTCTAAATGATTTAAGAGAGAAGCTTATGATTTTATCAAATGTTATACAAACAAAATATAAGGATGGATCAGATGCTGTCTCTTCAGGTCTCAAAGCAATAATGAGCATGTCTTGTGTCATTGATGAGATAGTTGATATGAAAGCTACTTATTATCAAAGCACAATGTCTATAGATCAAAAGGAAATGGAAAAGAAAATATTTATCTTCATCGATAAATACAAAGAACTTGAGCTAATGAGACATGATCTCTTTGGAGTTTTGGCAAGCTCAAAATTACATTTTGCACCAAAACACAGGCATGATGTGGTAA…	8877	5'-AGAGCAAUCGAGCAACGAAAUUAAAAUCCACAAUGAAUCU **************** ** * ** * * * ** 3'-UCUCGUUAGCUCGUUGUUUAAUAUUGAAGAAGUCGAUACG	9	17	19	10	7	15	6	9	8	6		A	G	A	G	C	A	A	U	C	G	A	G	C	A	A	C	G	A	A	A	U	U	A	A	A	A	U	C	C	A	C	A	A	U
calla lily chlorotic spot virus	FJ822962	AGAGCAATCGAGCAACAAAATTAAAGAAAATGAACATTCAAACTATCAATAGCTTCCTAGATAACATAGGAGAGATTACCGTGTTTCTAAAAAACATCAAAGATGAATTGATGTCAATGTCAAATGTGATCTGCAGTAATTTCCCAAATGGACAAAGTGCTATTGAAGCTGGTTTGAGTGCTGTTATGTCCATGAGTTATTGTCTAGACAAGATCGAAAACATGAAAATCAATTACCATCAGAGTTCATCATCCATTGATCAAAAAGAGATAGAATCAGAAATATCTCTTTTCTTGGACAAATATAAAGAGTTAGAACTGATGAGGCATGACTTGTTCGGAGTAATGGCTAGTAAATATCTGCACAATGTTCCGAAGCATAGAAGTGATGTATTTTTAA…	8911	5'-AGAGCAAUCGAGCAACAAAAUUAAAGAAAAUGAACAUUCA ******************* * ** * * * ** 3'-UCUCGUUAGCUCGUUGUUUAAUAUUAUAAGGAUCGAAACG	9	18	22	11	6	15	6	8	6	6		A	G	A	G	C	A	A	U	C	G	A	G	C	A	A	C	A	A	A	A	U	U	A	A	A	G	A	A	A	A	U	G	A	A
tomato spotted wilt virus	D10066	AGAGCAATCAGGTAACAACGATTTTAAGCAAACATGAACATCCAGAAAATACAAAAATTAATAGAAAATGGAACCACTTTACTGTTGTCTATTGAGGATTGTGTAGGTTCTAACCACGATCTAGCTTTGGATTTACATAAGAGAAATAGTGATGAGATCCCAGAAGATGTGATTATAAATAATAATGCAAAAAATTATGAGACAATGAGAGAGTTAATTGTCAAAATCACTGCTGATGGTGAAGGACTAAACAAAGGGATGGCAACTGTGGATGTCAAAAAGCTAAGTGAGATGGTCTCTCTGTTTGAGCAAAAATACCTAGAAACAGAGTTAGCAAGGCATGACATTTTTGGAGAGCTGATCTCCAGGCACCTGAGAATAAAGCCCAAACAAAGAAAT…	8897	5'-AGAGCAAUCAGGUAACAACGAUUUUAAGCAAACAUGAACA ************** * * * * * *** 3'-UCUCGUUAGUCCAUGUUGAUUUUGUAUAUUGGAGAGGUGU	7	15	19	7	7	18	7	11	7	4		A	G	A	G	C	A	A	U	C	A	G	G	U	A	A	C	A	A	C	G	A	U	U	U	U	A	A	G	C	A	A	A	C	A
Capsicum chlorosis virus	DQ256124	AGAGCAATCGAGCAACAAATTAAAGTATTCTAAACTCAGTTTCAATATTAATAAGAAATACTATTTCTGACACTAATGTCTGGTTTAGAACTTGCAACTAGACTGCATCCTATTATGATGCAATCTGTTTTTAAACCTTTTCCAAGAATTATACAATTGGCAGCTTTGCGCTCTTTTCTTGTTTTAGAATCTGTACTAAATATTCTATTATCGGTTATTATACTATTGCCCATAAATTATTTACATTTTATTCTTGACCTAGAGAAGTAGAGTCTGATCCTAAAAACTTATTGAAAACCTCATGCAGTTCTAATCTTTTATTTCGCTTTTTAGGTTTCAGGTTAGATATTTCTAAGTCAATTTTGCTTACAGCATTGAATATCATGCTGCTAATTTCTT…	8912	5'-AGAGCAAUCGAGCAACAAAUUAAAGUAUUCUAAACUCAGU ********** ******* ** * * ** 3'-UCUCGUUAGCACGUUGUUAUUUUAUAGUCAUUACUUGUAG	9	14	18	8	9	19	6	7	7	6		A	G	A	G	C	A	A	U	C	G	A	G	C	A	A	C	A	A	A	U	U	A	A	A	G	U	A	U	U	C	U	A	A	A
tomato zonate spot virus	EF552435	AGAGCAATCGAGGAACAAAGTATAATATTCCTAGCTATGCTAGACTTGCTAATTTATGATACAAAGAAATACTATTTATGGTTTTTGGAACGCATGTAGTTCTAATCCTTATCTACCTTACATTACATTGCTACTTGTAACTTAGTTATCAGCATAATTTGAGGATTTTCTATTTGAAATAGTTTTCATTTTTTATATATTGTCTTAATTCTAGTTCTAATTAATGTAACATGTTACTCTTGCCTTGAACCTCCAGGCTTTGGCTCCCTATCTGTATTGGAATCATTATCTGTTAAAAAAATCATTGAATGCACTGTGCATATCATCTCTCTCTTTATTTTCTGTGGTTTTAAGTTGCTTAATTCTATGTCAATTTTGCTTACTGCATTGAATATTAAT…	8919	5'-AGAGCAAUCGAGGAACAAAGUAUAAUAUUCCUAGCUAUGC ********** * ****** ** * * * * 3'-UCUCGUUAGCACAUUGUUUUAUUUCUUCUACUUGUAAGUU	7	16	16	7	9	21	8	5	7	7		A	G	A	G	C	A	A	U	C	G	A	G	G	A	A	C	A	A	A	G	U	A	U	A	A	U	A	U	U	C	C	U	A	G
watermelon bud necrosis virus	GU735408	AGAGCAATCGTGCAACAATAAGAATATCAGTAATGAACATTCAAACTATAAACAGTTTTCTAGATGCTTCAGGCGAAACCACTGCATATCTGCAGAGAATAAAAGATGAAATCATGTTAATGTCAAATGTTATAGAACAAGGTTATTCTGAAGGTAAAGGTGTAATTGAATCTGGATTGAGTTCTATAATGTCTATGAATTATATTCTAGACAAGATTGAAGACATGAAATCAAAATACCATCAGAGCTCCTCTTCTATTGATCAAAGAGAAATGGAAACAGAAATCTATTTATTTCTCGATAAATATAAAGAACTAGAGTTGATGAGGCATGATCTCTTTGGTGTTCTTGCTGGAAGAAGATTACATTTTGTTCCAAAACACAGATCTGATGTTTTTA…	8916	5'-AGAGCAAUCGUGCAACAAUAAGAAUAUCAGUAAUGAACAU ********** ******* * ** * * ** 3'-UCUCGUUAGCUCGUUGUUUUGUUUUCAUAAGAUGUGAGUC	9	15	19	6	8	19	7	9	6	6		A	G	A	G	C	A	A	U	C	G	U	G	C	A	A	C	A	A	U	A	A	G	A	A	U	A	U	C	A	G	U	A	A	U
soybean vein necrosis virus	HQ728385	AGAGCATTTGAGCAATAACATTTCAATCTATGAATTATTTAACTTGAGTAAAAAATTTGTAACTATCTATGAAACTAACTTATTATATCTATATATTTTAAACAATTTTAAAAATCTAAAACACCTGATCACAATTGAACAACTTTGTTGATTTAGTTAGAGCATTTTAACTGGTTCCATTGAGTTACTTGTTGTGTTTCTTCTTTGATTTTTTTGGTTTTGCTTTTGGTTTCTTCTTCTTTTTTGGTTTTGACCATTTAGCTTTCGAACCACTTGAACTAGTTTCTAACTGAACTACTCCACCCTCTTCTTCATCCTCATCAGATTCTGTTTCAGATTCTGTAAACTTACCAGCTTCTATTTCTGCAGGATTGTTCTTCTGAGTTGAATAATCAAATC…	9010	5'-AGAGCAUUUGAGCAAUAACAUUUCAAUCUAUGAAUUAUUU ******************* * * * 3'-UCUCGUAAACUCGUUAUUGAUUUUUAGUUUUACUUGCUGG	7	15	15	7	15	20	5	7	5	6		A	G	A	G	C	A	U	U	U	G	A	G	C	A	A	U	A	A	C	A	U	U	U	C	A	A	U	C	U	A	U	G	A	A
polygonum ringspot virus	KJ541746	AGAGCAATCGAGCAACAGATTAAAAAACTTCTTCAGCTATGCTGAACTATGGAACATGTCTTCAGAAATACTATTTCAGGCTTCTCCACTGTTTTGTTGCTTATTGACTTTCATCTTTAAGCAACTCATCAACTTTCTGAATGCACTAACTTATCTAAATCTCAAAATCTCTCTTTTATTCACACTATTACTATTAATTTATCACTAATACCTACACTCTTGCCTTGAGCTCAATCAGAACTTGTTCCTTCTGCAGTCTTTAAATATTCATTGAATTCATCATGATAGACTGTTTTGTCGAAAGTTCTTAGTTCAGATATTTCTTTATCTATATGATTAATCGAGCTGAATACCAGGTCACTTATCTCTATGTTAGTTGTGTTTTTGTATATACATTGC…	8893	5'-AGAGCAAUCGAGCAACAGAUUAAAAAACUUCUUCAGCUAU **************** * * **** * * * 3'-UCUCGUUAGCUCGUUGCUUUAAUUUUAGGUUUUACUUAGA	9	16	17	7	9	20	6	7	8	6		A	G	A	G	C	A	A	U	C	G	A	G	C	A	A	C	A	G	A	U	U	A	A	A	A	A	A	C	U	U	C	U	U	C
chrysanthemum stem necrosis virus	KM114546	AGAGCAATCAGGTACAACTAAAATATATAATCTCCTCATATCTAGAAATTTAAAGTTAAAGTCAATAGAATTAGATTTTTAAAGATATACCAAATTAGATTGGATTTCTATCTTCTATAAATTAGACTAACCAAGATTTTGGTCGCAAATTCAACCTATTTAAATCTACTCACATGTTTCCATTTTTTATTATTTTTATTTTTATTACTATTCCTCTATCTTTTTTCTTTTATTTTTGTTTATTTTGTTTGGTTCATTCATTTCTTTTGTTTAGCTTTTCTCTTATTACTAGTTTGTTTACTCCACTTCTTCTTCTTCATCAAATGCATCTTCTTCCCCTCTCAAATAACTAAGTAGAAAACTATCTTCATCAGTTTCGACTATTTCATCTAATTCGTT…	8955	5'-AGAGCAAUCAGGUACAACUAAAAUAUAUAAUCUCCUCAUA ************** * * * * * * 3'-UCUCGUUAGUCCAUUGUUGCUAAUAUUCGUUUUUACUUGU	6	14	18	6	10	21	4	6	8	7		A	G	A	G	C	A	A	U	C	A	G	G	U	A	C	A	A	C	U	A	A	A	A	U	A	U	A	U	A	A	U	C	U	C
mulberry vein banding-associated virus	KM819698	AGAGCAATCGAGCAACATATTAAAGTATTTGTAATCATTCTCCTAATTTATTAAGAAATACTAATTAAGATCTGTCTATTTTTTGTGGAAATTATAACTAGTTTTCAGCCTTTTAATGTCAGACTCCAGTTTATCCTTTGTTACAAGGATTACTTTTACTATTTATTCTGCTTTACTATTTCTGATATTAAACTAAATACAGCAATAAGAAACAATTAGCTCTTGCCCATAAATTAGTTTTTTATTGTCCCTGATCTGACGAAGCAGCATCAGTCTCTAGAAATTTATTAAAAACATTGTGTAGATCCAACCTTTTCTTTCTTTTCTTTGGCTTTAGATTCGCAAGCTCTAAATCTATCTTGCTTACAGCATTAAATATCATGTTACTTATTTCTTCAC…	8905	5'-AGAGCAAUCGAGCAACAUAUUAAAGUAUUUGUAAUCAUUC ********** ****** ** * * * ** * 3'-UCUCGUUAGCACGUUGUUAUUUUAUAGUCUUACUUAUAGG	9	15	16	8	12	19	6	7	6	6		A	G	A	G	C	A	A	U	C	G	A	G	C	A	A	C	A	U	A	U	U	A	A	A	G	U	A	U	U	U	G	U	A	A
zucchini lethal chlorosis virus	KU641378	AGAGCAATCAGGTACAACTACAAAGACATAATCTCCCCATAATCAGAAATTTCATATACATGTAATAAGAATTTGCTATAGCTATTTATACCGGGTTTACCTACCTGCTCAACTATCATTGACAAGACTCACCAAACCATGTTTTTATATATCAGAATTCTAATTTAATTTTGCTTATGTTAGAACCTATCTACTTGTTGCATTTATTTATGTATTAATTTCTCAATCAGAATAATCTACTTCATCCTCGTCTAATGCCTCTTCCTCTCCTTTCAGGTAACTCAATAAAAAGTTATCATCATCATCTTCCATAGACTCATCTAGCTCATTTATCTTGGTCAAAATAATTTCTCTGGTCTGCATTATGTAGTCATTTATATCTTGATATGTATATCTGCC…	8885	5'-AGAGCAAUCAGGUACAACUACAAAGACAUAAUCUCCCCAU ************** * * ** * ** 3'-UCUCGUUAGUCCAUUGUUGCUAAAAUUCGUUUUACUUAUA	6	15	17	9	7	19	5	5	11	7		A	G	A	G	C	A	A	U	C	A	G	G	U	A	C	A	A	C	U	A	C	A	A	A	G	A	C	A	U	A	A	U	C	U
pepper chlorotic spot virus	KX247379	AGAGCAATCGTGCAACAAATATATCCATCATGAATATTCAAACAATTAACTGCTTCCTGGATTCAACAGGGGAAATAAACGTGTATTTACAGAACATCAAAGACCAACTGATGATCATGTCAAATGTAGTTGAGCATAAATTCAAGAATGGCAGTTCTATAATCGACTCTGGCTTGAACTCCATAATGTCAATGAACTGTTGTCTGGACAAAATTGAATCAATGAAAACCCACTATTATCAAAATTCATCTACTATAGATAAAAAGGAAATGGAATCAGAGATATTTCTGTTTCTGGACAAATATAAAGAACTGGAGCTCATGAGACATGATTTGTTTGGAGTCATGACATCTACAAGATTGCATTTTGCTCCGAAGCATAGAACAGATGTTTTTTTGA…	8913	5'-AGAGCAAUCGUGCAACAAAUAUAUCCAUCAUGAAUAUUCA ******************* * ** *** 3'-UCUCGUUAGCACGUUGUUUGGGGCUGAAGACCUUCCCUAC	11	14	17	6	10	13	5	10	8	11		A	G	A	G	C	A	A	U	C	G	U	G	C	A	A	C	A	A	A	U	A	U	A	U	C	C	A	U	C	A	U	G	A	A
melon severe mosaic virus	KX698424	AGAGCAATCAGGTACAACACCAAACTCAATGCAATTCATATCTAAATCACCTGAAATATTCTGTAAAAGAGCGCCATTCTACTTTTTGGTCTGTCGATTCTGGGAGTAGCTTTCTGCCTTAGGGCTTTCTCTCTATCTAAGATTCTGTCTTATAATATGATTAGCTATGTTTGAACTCTATCTATCTTTATTCTTCACACTTAACTGGTAGCTTCTGAGCTACTAGTATGCATTGGCTTATTTTAATACGAACAAGATCCTAATTCTTCATCATCAGTCATGATTTCTTCCTCATTTAAGTATTTAGACAGTATCTGGAAGTCTTCATCCCCCGTGTTATCTTCTAATTCACTTATCTTTTCTATTATGATTTCTCTTGTTTTCATAATATATTGATTT…	8911	5'-AGAGCAAUCAGGUACAACACCAAACUCAAUGCAAUUCAUA ************** * ** * * * 3'-UCUCGUUAGUCCAUUGUUGAUAAAAAGAGAUUUGUUACUU	7	13	18	11	7	17	5	7	10	5		A	G	A	G	C	A	A	U	C	A	G	G	U	A	C	A	A	C	A	C	C	A	A	A	C	U	C	A	A	U	G	C	A	A
Alstroemeria yellow spot virus	MF469033	AGAGCAATCAAGCAACAGATTATAAACCTCCAGCACATGCTGAATGATCAAAACATTTTCAGAAATACTAATTTAGGTTTCTCCAACGTCTGGTCTGCTTATGGACTTTTATACCTTAGCAGATCTTCAACTCTATAACTATGCCATTTTTCTATTTTTCATTCTTTCATGCTTTTACTACTTATTATTTCATTAACTCTTGCCTCTAGCTTTAATCAGAATGTGCCTCTTCAGCAGTTCTCAAATAATCATTGAATTCATCATGATACACTGTCTTATCAAAAGTTTTTAGCTCTGATATCTCTTTATCTATGTGATTTATTGAGCTAAAGACTAAATCATTGATCTCTATATTTGTTGTGTTCTTGTATATACACTGATCATTTAAATAATCTAATT…	8865	5'-AGAGCAAUCAAGCAACAGAUUAUAAACCUCCAGCACAUGC ********* ****** * * ** ** ** ** 3'-UCUCGUUAGCUCGUUGCUUUAAUAUUUGAUGUUACUUAGA	9	16	17	8	6	19	6	7	11	6		A	G	A	G	C	A	A	U	C	A	A	G	C	A	A	C	A	G	A	U	U	A	U	A	A	A	C	C	U	C	C	A	G	C
groundnut bud necrosis virus	AF025538	AGAGCAATCGTGCAACAATAAGAATATCAGTAATGAACATACAAACTATAAACAATTTCTTAGATACTTCAGGCGAAATTACCGTGTATCTACGAAGTATAAAAGATGAAATCATGTCTATGTCGAACATCGTGGAAAGAGGGTATCCTGAAGGGAAAGGAGTAATTGAATCTGGTCTCAATTCAATAATGTCAATGAATTACGTTCTAGACAGAATTGAAGATATGAAATCCAGATACCACCAAAGCTCTTCTTCAATCGATCAAAAAGAGATGGAAAAAGAGATTTACCTTTTTCTTGACAAATATAAGGAACTGGAGCTGATGAGACACGATCTATTTGGTGTCCTTGCTGGGAGAAGATTGCATTTTGCACCCAAGCATAGATCCGATGTTTTCT…	8911	5'-AGAGCAAUCGUGCAACAAUAAGAAUAUCAGUAAUGAACAU ********** ******* ** *** * 3'-UCUCGUUAGCUCGUUGUUUAAUUUCAUAAGAUUUGAGUCA	8	15	19	9	8	18	7	7	6	6		A	G	A	G	C	A	A	U	C	G	U	G	C	A	A	C	A	A	U	A	A	G	A	A	U	A	U	C	A	G	U	A	A	U
watermelon silver mottle virus	AF133128	AGAGCAATCGTGCAACAATAAGAATATCAGTAATGAACATCCAGACTATAAACAGTTTCCTAGATACTTCAGGCGAAATTACCGTGTACCTTCAAGCAATAAAAGATGAAATTATGTTGATGTCAAACATTGTGGAAAGAAGCTATCCTGAAGGTAAAGGAGTAATTGACTCTGGGCTGAATTCAATAATGTCAATGAACTATATTTTAGACAAGATTGAAGACATGAAATCTAAATATCATCAAAGTTCTTCTTCTATTGACCAAAAAGAGATGGAGACAGAGATCTATCTGTTTCTTGATAAATATAAAGAACTAGAACTGATGAGACATGATCTTTTTGGTGTCTTAGCAGGAAGGAGGTTGCATTTTGCTCCGAAACACAGGTCTGATGTTTTCC…	8917	5'-AGAGCAAUCGUGCAACAAUAAGAAUAUCAGUAAUGAACAU ********** ******* * ** * * ** 3'-UCUCGUUAGCUCGUUGUUUUAUUUUCAUAAGAUUUGAGUC	9	15	19	7	8	20	7	7	6	6		A	G	A	G	C	A	A	U	C	G	U	G	C	A	A	C	A	A	U	A	A	G	A	A	U	A	U	C	A	G	U	A	A	U
Wǔhàn millipede virus 2	KM817696	TCTCTAAGATATATGGAAACCCCCCCCCCCTCGCATGAACACAGACAAAACAAACCGGAATACACTTCAAGCCAATAAATAAAACAAGATAAAATAAATAAATAAAATAAAATAAAATAAAATAAAATAAAATAAAATAAGTAAACAAAATAAAATAAAATAATAAGACAAATAGAGTAACCCAACATAACTCTAAAGGAGGAAAAGAGAAAAGAGAGGAAGAAGAGAAAGAAGGGAAACAAGGAGTAGAGGAAAAGAAGATAGGTGTGATGTCGGGTCTGAAAAGACTGTTTATTGGTGGGCAAGCAGATGATAACATCAGGCTTCTCAATTTCCCAACAGTCAAGAATAGAATTGACATTTGTTTATATGAAATACACTTATTAACTTCTCTTCGAC…	11563	5'-UCUCUAAGAUAUAUGGAAACCCCCCCCCCCUCGCAUGAAC ********* ** * *** ****** ** * * * 3'-AGAGAUUCUUUACAUCUUGGGGGGGUGGAGGGGUACACUU	14	12	11	8	8	12	5	15	16	5		U	C	U	C	U	A	A	G	A	U	A	U	A	U	G	G	A	A	A	C	C	C	C	C	C	C	C	C	C	C	U	C	G	C
			0	#VALUE!	0	0	0	0	0	0	0	0	0	0
			0	#VALUE!	0	0	0	0	0	0	0	0	0	0
			0	#VALUE!	0	0	0	0	0	0	0	0	0	0
			0	#VALUE!	0	0	0	0	0	0	0	0	0	0
			0	#VALUE!	0	0	0	0	0	0	0	0	0	0
			0	#VALUE!	0	0	0	0	0	0	0	0	0	0
			0	#VALUE!	0	0	0	0	0	0	0	0	0	0
			0	#VALUE!	0	0	0	0	0	0	0	0	0	0
			0	#VALUE!	0	0	0	0	0	0	0	0	0	0
			0	#VALUE!	0	0	0	0	0	0	0	0	0	0
			0	#VALUE!	0	0	0	0	0	0	0	0	0	0
			0	#VALUE!	0	0	0	0	0	0	0	0	0	0
			0	#VALUE!	0	0	0	0	0	0	0	0	0	0
			0	#VALUE!	0	0	0	0	0	0	0	0	0	0
			0	#VALUE!	0	0	0	0	0	0	0	0	0	0
			0	#VALUE!	0	0	0	0	0	0	0	0	0	0
			0	#VALUE!	0	0	0	0	0	0	0	0	0	0
			0	#VALUE!	0	0	0	0	0	0	0	0	0	0
			0	#VALUE!	0	0	0	0	0	0	0	0	0	0
			0	#VALUE!	0	0	0	0	0	0	0	0	0	0
			0	#VALUE!	0	0	0	0	0	0	0	0	0	0
			0	#VALUE!	0	0	0	0	0	0	0	0	0	0
			0	#VALUE!	0	0	0	0	0	0	0	0	0	0
			0	#VALUE!	0	0	0	0	0	0	0	0	0	0
			0	#VALUE!	0	0	0	0	0	0	0	0	0	0
[truncated: 169 more columns]
